# Supplementary material for: Methyl pyrido[2,3-b]pyrazine-3-carboxyl­ate
Source: Acta Crystallogr Sect E Struct Rep Online. 2011 Oct 29;67(Pt 11):o3120. doi: 10.1107/S1600536811044412 (PMC3247504; doi:10.1107/S1600536811044412)
Supplement: Supplementary file 1 [file e-67-o3120-sup1.cif]

##############################################################################
#                                                                            #
# This CIF contains the data in a paper accepted for publication in          #
# Acta Crystallographica Section E. It conforms to the requirements of       #
# Notes for Authors for Acta Crystallographica Section E, and has been       #
# peer reviewed under the auspices of the IUCr Commission on Journals.       #
#                                                                            #
# Full details of the Crystallographic Information File format               #
# are given in the paper "The Crystallographic Information File (CIF):       #
# a New Standard Archive File for Crystallography" by S. R. Hall, F. H.      #
# Allen and I. D. Brown [Acta Cryst. (1991), A47, 655-685].                  #
#                                                                            #
# The current version of the core CIF dictionary is obtainable from          #
# ftp://ftp.iucr.org/pub/cif_core.dic.                                       #
#                                                                            #
# Software is freely available for graphical display of the structure(s)     #
# in this CIF. For information consult the CIF software page                 #
# http://www.iucr.org/resources/cif/software.                                #
#                                                                            #
# This file may be used for bona fide research purposes within the           #
# scientific community so long as proper attribution is given to the journal # 
# article from which it was obtained.                                        #
#                                                                            #
##############################################################################
data_global
_audit_creation_method     'form.cif (version 2.0)'
_journal_data_validation_number     ?
_journal_date_recd_electronic     2011-10-11
_journal_date_accepted     2011-10-25
_journal_name_full     'Acta Crystallographica, Section E'
_journal_year     2011
_journal_volume     67
_journal_issue     11
_journal_page_first     o3120
_journal_page_last     o3120
_journal_paper_category     QO
_journal_coeditor_code     WN2453
_publ_contact_author_name     'Prof. Fun, Hoong-Kun'
_publ_contact_author_address
;
      X-ray Crystallography Unit
      School of Physics
      Universiti Sains Malaysia
      11800 USM, Penang
      MALAYSIA
;
_publ_contact_author_email     'hkfun@usm.my'
_publ_contact_author_fax     '604 6579150'
_publ_contact_author_phone     '604 6533652'
_publ_section_title
;
Methyl pyrido[2,3-<i>b</i>]pyrazine-3-carboxylate
;
loop_
    _publ_author_name
    _publ_author_footnote
    _publ_author_address
    'Hoong-Kun Fun'
;
      Thomson Reuters ResearcherID: A-3561-2009.
;
;
      X-ray Crystallography Unit
      School of Physics
      Universiti Sains Malaysia
      11800 USM, Penang
      Malaysia
;
    'Madhukar Hemamalini' ?
;
      X-ray Crystallography Unit
      School of Physics
      Universiti Sains Malaysia
      11800 USM, Penang
      Malaysia
;
    'Anita Hazra' ?
;
     Department of Chemistry
     Bengal Engineering and Science University
     Shibpur
     Howrah 711 103
     India
;
    'Shyamaprosad Goswami' ?
;
      Department of Chemistry
      Bengal Engineering and Science University
      Shibpur
      Howrah 711 103
      India
;
data_I
_audit_creation_method     SHELXL-97
_chemical_name_systematic
;
Methyl pyrido[2,3-<i>b</i>]pyrazine-3-carboxylate
;
_chemical_name_common     ?
_chemical_formula_moiety     'C9 H7 N3 O2'
_chemical_formula_sum     'C9 H7 N3 O2'
_chemical_formula_iupac     'C9 H7 N3 O2'
_chemical_formula_weight     189.18
_chemical_melting_point     ?
_symmetry_cell_setting     monoclinic
_symmetry_space_group_name_H-M     'P 21/c'
_symmetry_space_group_name_Hall     '-P 2ybc'
loop_
    _symmetry_equiv_pos_as_xyz
    'x, y, z'
    '-x, y+1/2, -z+1/2'
    '-x, -y, -z'
    'x, -y-1/2, z-1/2'
_cell_length_a     9.51350(10)
_cell_length_b     26.9042(3)
_cell_length_c     6.78370(10)
_cell_angle_alpha     90.00
_cell_angle_beta     107.6860(10)
_cell_angle_gamma     90.00
_cell_volume     1654.24(4)
_cell_formula_units_Z     8
_cell_measurement_reflns_used     6855
_cell_measurement_theta_min     2.25
_cell_measurement_theta_max     30.13
_cell_measurement_temperature     100.00(10)
_exptl_crystal_description     block
_exptl_crystal_colour     brown
_exptl_crystal_size_max     0.22
_exptl_crystal_size_mid     0.20
_exptl_crystal_size_min     0.19
_exptl_crystal_density_diffrn     1.519
_exptl_crystal_density_meas     ?
_exptl_crystal_density_method     'not measured'
_exptl_crystal_F_000     784
_exptl_absorpt_coefficient_mu     0.112
_exptl_absorpt_correction_type     multi-scan
_exptl_absorpt_process_details     '(SADABS; Bruker, 2009)'
_exptl_absorpt_correction_T_min     0.9752
_exptl_absorpt_correction_T_max     0.9790
_exptl_special_details
;
The crystal was placed in the cold stream of an Oxford Cryosystems Cobra
open-flow nitrogen cryostat (Cosier & Glazer, 1986) operating at
100.0(1) K.
;
_diffrn_ambient_temperature     100.00(10)
_diffrn_radiation_type     MoK\a
_diffrn_radiation_wavelength     0.71073
_diffrn_radiation_source     'fine-focus sealed tube'
_diffrn_radiation_monochromator     graphite
_diffrn_measurement_device_type
;
Bruker SMART APEXII CCD area-detector
;
_diffrn_measurement_method     '\f and \w scans'
_diffrn_detector_area_resol_mean     .
_diffrn_reflns_number     18421
_diffrn_reflns_av_R_equivalents     0.0252
_diffrn_reflns_av_sigmaI/netI     0.0227
_diffrn_reflns_theta_min     2.25
_diffrn_reflns_theta_max     30.14
_diffrn_reflns_theta_full     30.14
_diffrn_measured_fraction_theta_max     0.997
_diffrn_measured_fraction_theta_full     0.997
_diffrn_reflns_limit_h_min     -13
_diffrn_reflns_limit_h_max     12
_diffrn_reflns_limit_k_min     -36
_diffrn_reflns_limit_k_max     37
_diffrn_reflns_limit_l_min     -8
_diffrn_reflns_limit_l_max     9
_diffrn_standards_number     0
_diffrn_standards_interval_count     .
_diffrn_standards_interval_time     .
_diffrn_standards_decay_%     ?
_refine_special_details
;
 Refinement of F^2^ against ALL reflections.  The weighted R-factor wR and
 goodness of fit S are based on F^2^, conventional R-factors R are based
 on F, with F set to zero for negative F^2^. The threshold expression of
 F^2^ > 2\s(F^2^) is used only for calculating R-factors(gt) etc. and is
 not relevant to the choice of reflections for refinement.  R-factors based
 on F^2^ are statistically about twice as large as those based on F, and R-
 factors based on ALL data will be even larger.
;
_reflns_number_total     4876
_reflns_number_gt     4118
_reflns_threshold_expression     I>2\s(I)
_refine_ls_structure_factor_coef     Fsqd
_refine_ls_matrix_type     full
_refine_ls_R_factor_all     0.0495
_refine_ls_R_factor_gt     0.0413
_refine_ls_wR_factor_gt     0.1084
_refine_ls_wR_factor_ref     0.1148
_refine_ls_goodness_of_fit_ref     1.036
_refine_ls_restrained_S_all     1.036
_refine_ls_number_reflns     4876
_refine_ls_number_parameters     255
_refine_ls_number_restraints     0
_refine_ls_hydrogen_treatment     constr
_refine_ls_weighting_scheme     calc
_refine_ls_weighting_details
         'calc w=1/[\s^2^(Fo^2^)+(0.0645P)^2^+0.3345P] where P=(Fo^2^+2Fc^2^)/3'
_atom_sites_solution_hydrogens     geom
_atom_sites_solution_primary     direct
_atom_sites_solution_secondary     difmap
_refine_ls_shift/su_max     ?
_refine_ls_shift/su_max_lt     0.001
_refine_ls_shift/su_mean     0.000
_refine_diff_density_max     0.377
_refine_diff_density_min     -0.299
_refine_ls_extinction_method     none
_refine_ls_extinction_coef     ?
loop_
    _atom_type_symbol
    _atom_type_description
    _atom_type_scat_dispersion_real
    _atom_type_scat_dispersion_imag
    _atom_type_scat_source
    'C' 'C' 0.0033 0.0016
                         'International Tables Vol C Tables 4.2.6.8 and 6.1.1.4'
    'H' 'H' 0.0000 0.0000
                         'International Tables Vol C Tables 4.2.6.8 and 6.1.1.4'
    'N' 'N' 0.0061 0.0033
                         'International Tables Vol C Tables 4.2.6.8 and 6.1.1.4'
    'O' 'O' 0.0106 0.0060
                         'International Tables Vol C Tables 4.2.6.8 and 6.1.1.4'
_computing_data_collection     'APEX2 (Bruker, 2009)'
_computing_cell_refinement     'SAINT (Bruker, 2009)'
_computing_data_reduction     'SAINT (Bruker, 2009)'
_computing_structure_solution     'SHELXTL (Sheldrick, 2008)'
_computing_structure_refinement     'SHELXTL (Sheldrick, 2008)'
_computing_molecular_graphics     'SHELXTL (Sheldrick, 2008)'
_computing_publication_material
                             'SHELXTL (Sheldrick, 2008) and PLATON (Spek, 2009)'
loop_
    _atom_site_type_symbol
    _atom_site_label
    _atom_site_fract_x
    _atom_site_fract_y
    _atom_site_fract_z
    _atom_site_U_iso_or_equiv
    _atom_site_adp_type
    _atom_site_calc_flag
    _atom_site_refinement_flags
    _atom_site_occupancy
    _atom_site_symmetry_multiplicity
    _atom_site_disorder_assembly
    _atom_site_disorder_group
    O O1A 0.93918(7) 0.07303(3) 0.70643(12) 0.01812(16) Uani d . 1 1 . .
    O O2A 1.02425(8) -0.00559(3) 0.76407(12) 0.02050(17) Uani d . 1 1 . .
    N N1A 0.53239(9) 0.03988(3) 0.73953(13) 0.01616(17) Uani d . 1 1 . .
    N N2A 0.58303(9) -0.09571(3) 0.79786(14) 0.02002(18) Uani d . 1 1 . .
    N N3A 0.74901(9) -0.03476(3) 0.77626(13) 0.01595(17) Uani d . 1 1 . .
    C C1A 0.66889(10) 0.05049(4) 0.74572(15) 0.01556(19) Uani d . 1 1 . .
    H H1AA 0.6958 0.0836 0.7411 0.019 Uiso calc R 1 1 . .
    C C2A 0.50066(10) -0.00925(3) 0.75265(14) 0.01429(18) Uani d . 1 1 . .
    C C3A 0.35658(10) -0.02404(4) 0.74564(15) 0.01738(19) Uani d . 1 1 . .
    H H3AA 0.2817 -0.0007 0.7284 0.021 Uiso calc R 1 1 . .
    C C4A 0.32995(11) -0.07339(4) 0.76471(16) 0.0193(2) Uani d . 1 1 . .
    H H4AA 0.2361 -0.0843 0.7595 0.023 Uiso calc R 1 1 . .
    C C5A 0.44732(11) -0.10778(4) 0.79259(16) 0.0209(2) Uani d . 1 1 . .
    H H5AA 0.4274 -0.1411 0.8082 0.025 Uiso calc R 1 1 . .
    C C6A 0.60995(10) -0.04658(4) 0.77600(15) 0.01502(18) Uani d . 1 1 . .
    C C7A 0.77626(10) 0.01276(3) 0.75932(14) 0.01413(18) Uani d . 1 1 . .
    C C8A 0.92792(10) 0.02481(4) 0.74628(15) 0.01526(19) Uani d . 1 1 . .
    C C9A 1.07833(11) 0.08837(4) 0.67914(17) 0.0203(2) Uani d . 1 1 . .
    H H9AA 1.0750 0.1233 0.6488 0.031 Uiso calc R 1 1 . .
    H H9AB 1.0951 0.0701 0.5668 0.031 Uiso calc R 1 1 . .
    H H9AC 1.1570 0.0819 0.8038 0.031 Uiso calc R 1 1 . .
    O O1B 0.52796(7) 0.17332(3) 0.64501(12) 0.01820(16) Uani d . 1 1 . .
    O O2B 0.45239(8) 0.25302(3) 0.63114(13) 0.02204(17) Uani d . 1 1 . .
    N N1B 0.93475(9) 0.20808(3) 0.61052(13) 0.01529(17) Uani d . 1 1 . .
    N N2B 0.89543(9) 0.34431(3) 0.62179(13) 0.01837(18) Uani d . 1 1 . .
    N N3B 0.72566(9) 0.28254(3) 0.61794(13) 0.01472(16) Uani d . 1 1 . .
    C C1B 0.79969(10) 0.19717(3) 0.61024(15) 0.01489(18) Uani d . 1 1 . .
    H H1BA 0.7715 0.1640 0.6057 0.018 Uiso calc R 1 1 . .
    C C2B 0.96972(10) 0.25733(3) 0.61735(14) 0.01400(18) Uani d . 1 1 . .
    C C3B 1.11389(11) 0.27225(4) 0.62514(15) 0.0176(2) Uani d . 1 1 . .
    H H3BA 1.1861 0.2489 0.6259 0.021 Uiso calc R 1 1 . .
    C C4B 1.14411(11) 0.32193(4) 0.63151(16) 0.0199(2) Uani d . 1 1 . .
    H H4BA 1.2379 0.3330 0.6372 0.024 Uiso calc R 1 1 . .
    C C5B 1.03117(11) 0.35652(4) 0.62938(16) 0.0196(2) Uani d . 1 1 . .
    H H5BA 1.0545 0.3901 0.6336 0.024 Uiso calc R 1 1 . .
    C C6B 0.86440(10) 0.29472(3) 0.61752(14) 0.01401(18) Uani d . 1 1 . .
    C C7B 0.69557(10) 0.23467(3) 0.61664(14) 0.01338(18) Uani d . 1 1 . .
    C C8B 0.54412(10) 0.22230(4) 0.62971(15) 0.01495(18) Uani d . 1 1 . .
    C C9B 0.39006(11) 0.15787(4) 0.67601(18) 0.0215(2) Uani d . 1 1 . .
    H H9BA 0.3901 0.1224 0.6927 0.032 Uiso calc R 1 1 . .
    H H9BB 0.3093 0.1673 0.5581 0.032 Uiso calc R 1 1 . .
    H H9BC 0.3795 0.1736 0.7977 0.032 Uiso calc R 1 1 . .
loop_
    _atom_site_aniso_label
    _atom_site_aniso_U_11
    _atom_site_aniso_U_22
    _atom_site_aniso_U_33
    _atom_site_aniso_U_12
    _atom_site_aniso_U_13
    _atom_site_aniso_U_23
    O1A 0.0143(3) 0.0134(3) 0.0275(4) -0.0008(2) 0.0076(3) 0.0009(3)
    O2A 0.0153(3) 0.0168(3) 0.0304(4) 0.0025(3) 0.0085(3) 0.0018(3)
    N1A 0.0162(4) 0.0156(4) 0.0176(4) 0.0015(3) 0.0065(3) 0.0003(3)
    N2A 0.0175(4) 0.0140(4) 0.0271(4) -0.0009(3) 0.0047(3) 0.0023(3)
    N3A 0.0133(4) 0.0139(4) 0.0195(4) 0.0006(3) 0.0034(3) 0.0012(3)
    C1A 0.0165(4) 0.0129(4) 0.0183(4) 0.0012(3) 0.0068(3) 0.0008(3)
    C2A 0.0142(4) 0.0154(4) 0.0132(4) 0.0008(3) 0.0040(3) 0.0001(3)
    C3A 0.0146(4) 0.0224(5) 0.0156(4) 0.0010(3) 0.0053(3) 0.0002(4)
    C4A 0.0155(4) 0.0243(5) 0.0181(4) -0.0044(4) 0.0050(3) 0.0000(4)
    C5A 0.0206(5) 0.0181(5) 0.0231(5) -0.0045(4) 0.0051(4) 0.0014(4)
    C6A 0.0142(4) 0.0137(4) 0.0164(4) 0.0006(3) 0.0035(3) 0.0012(3)
    C7A 0.0133(4) 0.0133(4) 0.0153(4) 0.0012(3) 0.0035(3) 0.0005(3)
    C8A 0.0144(4) 0.0144(4) 0.0165(4) -0.0004(3) 0.0040(3) -0.0009(3)
    C9A 0.0165(4) 0.0168(5) 0.0298(5) -0.0020(3) 0.0101(4) 0.0011(4)
    O1B 0.0143(3) 0.0148(3) 0.0272(4) -0.0014(2) 0.0087(3) 0.0005(3)
    O2B 0.0166(3) 0.0183(4) 0.0338(4) 0.0029(3) 0.0116(3) 0.0028(3)
    N1B 0.0147(4) 0.0154(4) 0.0166(4) 0.0012(3) 0.0061(3) -0.0005(3)
    N2B 0.0211(4) 0.0140(4) 0.0215(4) -0.0020(3) 0.0085(3) -0.0009(3)
    N3B 0.0146(4) 0.0145(4) 0.0159(4) 0.0010(3) 0.0060(3) 0.0004(3)
    C1B 0.0155(4) 0.0127(4) 0.0172(4) 0.0004(3) 0.0062(3) 0.0001(3)
    C2B 0.0134(4) 0.0156(4) 0.0132(4) 0.0008(3) 0.0043(3) 0.0000(3)
    C3B 0.0138(4) 0.0217(5) 0.0177(4) -0.0004(3) 0.0056(3) 0.0000(4)
    C4B 0.0157(4) 0.0245(5) 0.0195(5) -0.0054(4) 0.0052(4) -0.0006(4)
    C5B 0.0225(5) 0.0170(5) 0.0196(5) -0.0053(4) 0.0068(4) -0.0007(4)
    C6B 0.0144(4) 0.0143(4) 0.0139(4) 0.0002(3) 0.0051(3) -0.0002(3)
    C7B 0.0122(4) 0.0146(4) 0.0138(4) 0.0013(3) 0.0047(3) 0.0007(3)
    C8B 0.0142(4) 0.0159(4) 0.0150(4) -0.0004(3) 0.0048(3) 0.0007(3)
    C9B 0.0152(4) 0.0189(5) 0.0324(6) -0.0024(4) 0.0102(4) 0.0040(4)
_geom_special_details
;
 All s.u.'s (except the s.u. in the dihedral angle between two l.s. planes)
 are estimated using the full covariance matrix.  The cell s.u.'s are taken
 into account individually in the estimation of s.u.'s in distances, angles
 and torsion angles; correlations between s.u.'s in cell parameters are only
 used when they are defined by crystal symmetry.  An approximate (isotropic)
 treatment of cell s.u.'s is used for estimating s.u.'s involving l.s. planes.
;
loop_
    _geom_bond_atom_site_label_1
    _geom_bond_atom_site_label_2
    _geom_bond_site_symmetry_2
    _geom_bond_distance
    _geom_bond_publ_flag
    O1A C8A . 1.3361(11) ?
    O1A C9A . 1.4512(11) ?
    O2A C8A . 1.2066(12) ?
    N1A C1A . 1.3177(12) ?
    N1A C2A . 1.3649(12) ?
    N2A C5A . 1.3212(13) ?
    N2A C6A . 1.3630(12) ?
    N3A C7A . 1.3163(12) ?
    N3A C6A . 1.3601(12) ?
    C1A C7A . 1.4230(13) ?
    C1A H1AA . 0.9300 ?
    C2A C3A . 1.4141(13) ?
    C2A C6A . 1.4194(13) ?
    C3A C4A . 1.3650(14) ?
    C3A H3AA . 0.9300 ?
    C4A C5A . 1.4178(15) ?
    C4A H4AA . 0.9300 ?
    C5A H5AA . 0.9300 ?
    C7A C8A . 1.5074(13) ?
    C9A H9AA . 0.9600 ?
    C9A H9AB . 0.9600 ?
    C9A H9AC . 0.9600 ?
    O1B C8B . 1.3344(11) ?
    O1B C9B . 1.4511(11) ?
    O2B C8B . 1.2041(12) ?
    N1B C1B . 1.3174(12) ?
    N1B C2B . 1.3637(12) ?
    N2B C5B . 1.3183(13) ?
    N2B C6B . 1.3648(12) ?
    N3B C7B . 1.3187(12) ?
    N3B C6B . 1.3608(12) ?
    C1B C7B . 1.4239(13) ?
    C1B H1BA . 0.9300 ?
    C2B C3B . 1.4146(13) ?
    C2B C6B . 1.4200(13) ?
    C3B C4B . 1.3650(14) ?
    C3B H3BA . 0.9300 ?
    C4B C5B . 1.4183(15) ?
    C4B H4BA . 0.9300 ?
    C5B H5BA . 0.9300 ?
    C7B C8B . 1.5074(13) ?
    C9B H9BA . 0.9600 ?
    C9B H9BB . 0.9600 ?
    C9B H9BC . 0.9600 ?
loop_
    _geom_angle_atom_site_label_1
    _geom_angle_atom_site_label_2
    _geom_angle_atom_site_label_3
    _geom_angle_site_symmetry_1
    _geom_angle_site_symmetry_3
    _geom_angle
    _geom_angle_publ_flag
    C8A O1A C9A . . 115.74(7) ?
    C1A N1A C2A . . 116.29(8) ?
    C5A N2A C6A . . 116.72(9) ?
    C7A N3A C6A . . 116.38(8) ?
    N1A C1A C7A . . 121.92(9) ?
    N1A C1A H1AA . . 119.0 ?
    C7A C1A H1AA . . 119.0 ?
    N1A C2A C3A . . 120.11(9) ?
    N1A C2A C6A . . 121.57(8) ?
    C3A C2A C6A . . 118.31(9) ?
    C4A C3A C2A . . 118.45(9) ?
    C4A C3A H3AA . . 120.8 ?
    C2A C3A H3AA . . 120.8 ?
    C3A C4A C5A . . 119.08(9) ?
    C3A C4A H4AA . . 120.5 ?
    C5A C4A H4AA . . 120.5 ?
    N2A C5A C4A . . 124.53(10) ?
    N2A C5A H5AA . . 117.7 ?
    C4A C5A H5AA . . 117.7 ?
    N3A C6A N2A . . 116.20(8) ?
    N3A C6A C2A . . 120.92(9) ?
    N2A C6A C2A . . 122.88(9) ?
    N3A C7A C1A . . 122.81(9) ?
    N3A C7A C8A . . 115.56(8) ?
    C1A C7A C8A . . 121.59(8) ?
    O2A C8A O1A . . 124.97(9) ?
    O2A C8A C7A . . 124.05(9) ?
    O1A C8A C7A . . 110.96(8) ?
    O1A C9A H9AA . . 109.5 ?
    O1A C9A H9AB . . 109.5 ?
    H9AA C9A H9AB . . 109.5 ?
    O1A C9A H9AC . . 109.5 ?
    H9AA C9A H9AC . . 109.5 ?
    H9AB C9A H9AC . . 109.5 ?
    C8B O1B C9B . . 115.14(8) ?
    C1B N1B C2B . . 116.38(8) ?
    C5B N2B C6B . . 116.57(9) ?
    C7B N3B C6B . . 116.36(8) ?
    N1B C1B C7B . . 121.96(9) ?
    N1B C1B H1BA . . 119.0 ?
    C7B C1B H1BA . . 119.0 ?
    N1B C2B C3B . . 120.05(9) ?
    N1B C2B C6B . . 121.57(8) ?
    C3B C2B C6B . . 118.38(9) ?
    C4B C3B C2B . . 118.13(9) ?
    C4B C3B H3BA . . 120.9 ?
    C2B C3B H3BA . . 120.9 ?
    C3B C4B C5B . . 119.37(9) ?
    C3B C4B H4BA . . 120.3 ?
    C5B C4B H4BA . . 120.3 ?
    N2B C5B C4B . . 124.55(9) ?
    N2B C5B H5BA . . 117.7 ?
    C4B C5B H5BA . . 117.7 ?
    N3B C6B N2B . . 116.04(8) ?
    N3B C6B C2B . . 120.96(9) ?
    N2B C6B C2B . . 122.98(9) ?
    N3B C7B C1B . . 122.73(8) ?
    N3B C7B C8B . . 115.13(8) ?
    C1B C7B C8B . . 122.11(8) ?
    O2B C8B O1B . . 125.19(9) ?
    O2B C8B C7B . . 123.84(9) ?
    O1B C8B C7B . . 110.94(8) ?
    O1B C9B H9BA . . 109.5 ?
    O1B C9B H9BB . . 109.5 ?
    H9BA C9B H9BB . . 109.5 ?
    O1B C9B H9BC . . 109.5 ?
    H9BA C9B H9BC . . 109.5 ?
    H9BB C9B H9BC . . 109.5 ?
loop_
    _geom_torsion_atom_site_label_1
    _geom_torsion_atom_site_label_2
    _geom_torsion_atom_site_label_3
    _geom_torsion_atom_site_label_4
    _geom_torsion_site_symmetry_1
    _geom_torsion_site_symmetry_2
    _geom_torsion_site_symmetry_3
    _geom_torsion_site_symmetry_4
    _geom_torsion
    _geom_torsion_publ_flag
    C2A N1A C1A C7A . . . . 1.75(14) ?
    C1A N1A C2A C3A . . . . -179.51(9) ?
    C1A N1A C2A C6A . . . . 1.27(13) ?
    N1A C2A C3A C4A . . . . -178.29(9) ?
    C6A C2A C3A C4A . . . . 0.95(14) ?
    C2A C3A C4A C5A . . . . 0.57(14) ?
    C6A N2A C5A C4A . . . . 0.43(16) ?
    C3A C4A C5A N2A . . . . -1.35(16) ?
    C7A N3A C6A N2A . . . . -178.69(9) ?
    C7A N3A C6A C2A . . . . 1.72(14) ?
    C5A N2A C6A N3A . . . . -178.34(9) ?
    C5A N2A C6A C2A . . . . 1.24(15) ?
    N1A C2A C6A N3A . . . . -3.16(14) ?
    C3A C2A C6A N3A . . . . 177.61(8) ?
    N1A C2A C6A N2A . . . . 177.28(9) ?
    C3A C2A C6A N2A . . . . -1.94(14) ?
    C6A N3A C7A C1A . . . . 1.31(14) ?
    C6A N3A C7A C8A . . . . -176.28(8) ?
    N1A C1A C7A N3A . . . . -3.24(15) ?
    N1A C1A C7A C8A . . . . 174.20(9) ?
    C9A O1A C8A O2A . . . . 1.37(14) ?
    C9A O1A C8A C7A . . . . -176.73(8) ?
    N3A C7A C8A O2A . . . . -5.04(14) ?
    C1A C7A C8A O2A . . . . 177.34(9) ?
    N3A C7A C8A O1A . . . . 173.08(8) ?
    C1A C7A C8A O1A . . . . -4.54(12) ?
    C2B N1B C1B C7B . . . . 0.02(13) ?
    C1B N1B C2B C3B . . . . 177.88(9) ?
    C1B N1B C2B C6B . . . . -1.92(13) ?
    N1B C2B C3B C4B . . . . 179.91(9) ?
    C6B C2B C3B C4B . . . . -0.28(14) ?
    C2B C3B C4B C5B . . . . -0.22(14) ?
    C6B N2B C5B C4B . . . . 0.56(15) ?
    C3B C4B C5B N2B . . . . 0.09(16) ?
    C7B N3B C6B N2B . . . . -179.12(8) ?
    C7B N3B C6B C2B . . . . -0.48(13) ?
    C5B N2B C6B N3B . . . . 177.50(8) ?
    C5B N2B C6B C2B . . . . -1.11(14) ?
    N1B C2B C6B N3B . . . . 2.25(14) ?
    C3B C2B C6B N3B . . . . -177.55(9) ?
    N1B C2B C6B N2B . . . . -179.20(9) ?
    C3B C2B C6B N2B . . . . 0.99(14) ?
    C6B N3B C7B C1B . . . . -1.43(13) ?
    C6B N3B C7B C8B . . . . 176.59(8) ?
    N1B C1B C7B N3B . . . . 1.77(15) ?
    N1B C1B C7B C8B . . . . -176.12(9) ?
    C9B O1B C8B O2B . . . . -3.23(14) ?
    C9B O1B C8B C7B . . . . 175.04(8) ?
    N3B C7B C8B O2B . . . . 3.54(14) ?
    C1B C7B C8B O2B . . . . -178.43(9) ?
    N3B C7B C8B O1B . . . . -174.76(8) ?
    C1B C7B C8B O1B . . . . 3.27(12) ?
loop_
    _geom_hbond_atom_site_label_D
    _geom_hbond_atom_site_label_H
    _geom_hbond_atom_site_label_A
    _geom_hbond_site_symmetry_A
    _geom_hbond_distance_DH
    _geom_hbond_distance_HA
    _geom_hbond_distance_DA
    _geom_hbond_angle_DHA
    _geom_hbond_publ_flag
    C3A H3AA O2A 1_455 0.9300 2.5400 3.2401(13) 133.00 yes
    C4A H4AA N2B 2_646 0.9300 2.5500 3.3311(14) 141.00 yes
    C9A H9AA N1B . 0.9600 2.6200 3.4741(14) 149.00 yes
    C3B H3BA O2B 1_655 0.9300 2.5300 3.2496(14) 135.00 yes
    C4B H4BA N2A 2_756 0.9300 2.5100 3.3350(14) 147.00 yes
    C9B H9BA N1A . 0.9600 2.5700 3.4266(14) 149.00 yes
