# Supplementary material for: Methyl pyrido[2,3-b]pyrazine-3-carboxyl­ate
Source: Acta Crystallogr Sect E Struct Rep Online. 2011 Oct 29;67(Pt 11):o3120. doi: 10.1107/S1600536811044412 (PMC3247504; doi:10.1107/S1600536811044412)
Supplement: Supplementary file 2 [file e-67-o3120-Isup2.hkl]

#
# h,k,l, Fc-squared, Fo-squared, sigma(Fo-squared) and status flag
#
data_I
_shelx_title ' fs158m in P2(1)/c  (100K)'
_shelx_refln_list_code          4
_shelx_F_calc_maximum      277.48
_exptl_crystal_F_000       784.00
_reflns_d_resolution_high  0.7078
 
loop_
 _symmetry_equiv_pos_as_xyz
 'x, y, z'
 '-x, y+1/2, -z+1/2'
 '-x, -y, -z'
 'x, -y-1/2, z-1/2'
 
_cell_length_a     9.5135
_cell_length_b    26.9042
_cell_length_c     6.7837
_cell_angle_alpha  90.000
_cell_angle_beta  107.686
_cell_angle_gamma  90.000
 
_shelx_F_squared_multiplier     1.000
 
loop_
 _refln_index_h
 _refln_index_k
 _refln_index_l
 _refln_F_squared_calc
 _refln_F_squared_meas
 _refln_F_squared_sigma
 _refln_observed_status
   1   0   0       86.97       72.79      6.12 o
   2   0   0    17402.65    16847.64    191.81 o
   3   0   0       15.89       20.41      2.27 o
   4   0   0      609.48      606.29      8.99 o
   5   0   0     1618.73     1674.92     20.69 o
   6   0   0      581.05      649.38     10.83 o
   7   0   0      212.91      222.68      6.27 o
   8   0   0      114.03      103.46      7.59 o
   9   0   0       26.22       20.00      2.88 o
  10   0   0      249.75      260.33      8.09 o
  11   0   0       28.84       37.03      3.96 o
  12   0   0      162.69      183.17     13.29 o
   1   1   0     4413.52     4204.92     38.18 o
   2   1   0      249.39      286.26      3.09 o
   3   1   0      404.53      425.95      4.58 o
   4   1   0     1793.31     1875.08     15.46 o
   5   1   0     1147.89     1173.05     11.02 o
   6   1   0      268.33      271.89      4.54 o
   7   1   0     1348.50     1277.44     12.92 o
   8   1   0      269.72      257.46      5.07 o
   9   1   0        0.13        2.19      1.24 o
  10   1   0       69.22       70.60      3.54 o
  11   1   0       23.85       29.57      2.51 o
  12   1   0        2.42        7.12      3.24 o
   1   2   0      998.36      973.41      6.91 o
   2   2   0       12.26        9.74      1.01 o
   3   2   0     4527.04     4418.75     36.01 o
   4   2   0      309.65      331.08      3.75 o
   5   2   0      535.92      616.52      6.92 o
   6   2   0        1.46        4.30      1.62 o
   7   2   0     2262.24     2126.46     19.11 o
   8   2   0      129.54      118.11      3.71 o
   9   2   0       30.75       27.82      3.00 o
  10   2   0        2.95        2.83      1.39 o
  11   2   0      111.98      121.91      4.15 o
  12   2   0      904.24      983.73     19.01 o
   1   3   0      838.44      861.75      6.60 o
   2   3   0      224.41      207.63      4.27 o
   3   3   0      413.64      456.95      5.84 o
   4   3   0       48.69       50.37      1.50 o
   5   3   0      329.48      393.37      4.60 o
   6   3   0      373.28      371.85      5.41 o
   7   3   0      628.97      623.95      7.95 o
   8   3   0     1750.10     1644.12     16.22 o
   9   3   0       61.32       64.76      3.20 o
  10   3   0       37.09       49.33      3.04 o
  11   3   0      138.43      160.43      5.24 o
  12   3   0        6.13       12.79      3.18 o
   0   4   0    22740.32    18145.18    313.51 o
   1   4   0        5.60        1.63      0.39 o
   2   4   0       56.70       44.44      1.20 o
   3   4   0       17.93       22.58      1.03 o
   4   4   0     4387.55     4593.07     37.11 o
   5   4   0      326.79      365.50      4.40 o
   6   4   0      378.30      366.47      5.37 o
   7   4   0       18.83       16.56      1.75 o
   8   4   0       85.09       83.49      3.38 o
   9   4   0       19.65       21.23      2.08 o
  10   4   0       55.62       65.76      4.06 o
  11   4   0        2.32        5.09      1.56 o
  12   4   0      115.34      111.14      6.39 o
   1   5   0     3374.07     3230.14     21.19 o
   2   5   0      773.70      812.79      6.86 o
   3   5   0       22.30       19.08      1.00 o
   4   5   0     6359.99     6851.92     49.51 o
   5   5   0       19.14       22.26      1.37 o
   6   5   0     1257.55     1288.78     11.26 o
   7   5   0     1881.81     1730.29     16.26 o
   8   5   0      307.14      295.43      5.45 o
   9   5   0       21.59       18.56      1.96 o
  10   5   0       47.59       34.90      2.73 o
  11   5   0       15.75       17.52      2.34 o
  12   5   0      115.14      126.30      6.88 o
   0   6   0        5.00        4.94      1.28 o
   1   6   0      493.82      548.89      6.38 o
   2   6   0       36.09       33.71      1.08 o
   3   6   0     1438.73     1504.02     11.31 o
   4   6   0      461.37      496.29      5.44 o
   5   6   0      348.60      328.37      4.45 o
   6   6   0      681.00      656.74      7.48 o
   7   6   0      422.65      359.04      5.70 o
   8   6   0     2401.89     2284.72     22.77 o
   9   6   0       94.77       69.80      3.34 o
  10   6   0      121.99      122.23      3.99 o
  11   6   0       32.63       36.00      3.08 o
  12   6   0        0.89        1.12      2.40 o
   1   7   0      550.06      526.38      5.16 o
   2   7   0      527.65      411.62      4.18 o
   3   7   0     4929.53     5210.29     37.50 o
   4   7   0      277.29      294.46      3.91 o
   5   7   0      440.88      436.48      5.39 o
   6   7   0      182.90      164.35      3.12 o
   7   7   0      460.30      467.90      8.87 o
   8   7   0     2280.18     2109.21     19.67 o
   9   7   0       45.93       40.18      2.60 o
  10   7   0       55.15       50.30      3.49 o
  11   7   0        0.34        3.89      1.47 o
  12   7   0        3.76        7.12      2.71 o
   0   8   0        1.16       -0.67      0.67 o
   1   8   0        5.35        8.01      0.60 o
   2   8   0     3056.05     3028.13     28.70 o
   3   8   0      276.94      291.24      3.69 o
   4   8   0     2619.92     2859.26     24.16 o
   5   8   0      441.37      469.95      5.69 o
   6   8   0        1.05        0.27      0.73 o
   7   8   0      377.37      373.07      5.24 o
   8   8   0       43.07       38.42      2.64 o
   9   8   0      164.99      142.98      4.01 o
  10   8   0       31.16       26.01      2.58 o
  11   8   0       23.87       20.50      2.45 o
  12   8   0       64.94       74.61      8.12 o
   1   9   0      490.10      486.91      4.68 o
   2   9   0        1.15        2.23      0.48 o
   3   9   0      199.62      200.41      2.97 o
   4   9   0      229.58      220.75      3.73 o
   5   9   0      437.33      448.65      6.13 o
   6   9   0        0.15        1.94      0.80 o
   7   9   0       19.49       23.88      1.65 o
   8   9   0       13.36       10.03      1.47 o
   9   9   0       60.35       61.21      3.67 o
  10   9   0       12.93        8.54      2.34 o
  11   9   0        1.06        2.27      1.31 o
  12   9   0        6.06        9.29      2.97 o
   0  10   0       47.28       47.11      4.81 o
   1  10   0     1951.50     2096.63     17.50 o
   2  10   0       25.20       26.48      1.01 o
   3  10   0      838.43      916.77      9.15 o
   4  10   0      202.71      208.22      3.32 o
   5  10   0      102.80       84.38      2.66 o
   6  10   0       21.62       19.04      1.62 o
   7  10   0       17.29       13.49      1.37 o
   8  10   0       50.54       38.04      2.39 o
   9  10   0       43.38       39.04      2.57 o
  10  10   0        3.66        3.14      1.23 o
  11  10   0       29.72       27.45      3.12 o
  12  10   0       64.84       72.40      7.40 o
   1  11   0     1274.54     1371.39     12.09 o
   2  11   0        4.91        4.09      1.40 o
   3  11   0      736.32      704.15      6.31 o
   4  11   0     1756.40     1834.34     20.87 o
   5  11   0      136.24      129.86      4.32 o
   6  11   0       12.21        8.28      1.28 o
   7  11   0        6.69        5.89      1.21 o
   8  11   0       19.03       15.20      1.92 o
   9  11   0       49.73       52.03      3.30 o
  10  11   0      141.18      153.30      4.99 o
  11  11   0        2.24        4.37      2.40 o
  12  11   0        0.19       -0.87      3.04 o
   0  12   0     2684.97     2777.75     36.08 o
   1  12   0       90.03      101.52      2.11 o
   2  12   0     3376.10     3698.17     27.52 o
   3  12   0        2.32        2.87      0.54 o
   4  12   0      120.98      157.71      3.24 o
   5  12   0        0.46       -0.02      0.69 o
   6  12   0       93.61       90.35      2.95 o
   7  12   0        3.38        2.74      1.08 o
   8  12   0       27.26       25.81      2.02 o
   9  12   0       23.23       22.70      2.34 o
  10  12   0       88.96      115.21      4.78 o
  11  12   0       98.35      109.81      5.45 o
  12  12   0        3.82        2.44      3.57 o
   1  13   0     1262.20     1344.22     12.19 o
   2  13   0        1.84        3.21      0.58 o
   3  13   0      138.55      132.54      2.40 o
   4  13   0      101.76       82.75      1.91 o
   5  13   0        1.67        1.12      0.77 o
   6  13   0      807.65      756.91      9.47 o
   7  13   0       30.17       25.49      2.09 o
   8  13   0       48.02       30.95      2.99 o
   9  13   0      173.56      171.20      5.03 o
  10  13   0       14.45       18.63      2.36 o
  11  13   0      473.43      516.00     13.01 o
  12  13   0       32.88       40.39      4.74 o
   0  14   0        1.84        2.13      1.00 o
   1  14   0     7884.65     8545.29     66.07 o
   2  14   0       31.20       37.43      1.29 o
   3  14   0     1735.33     1627.08     12.62 o
   4  14   0        0.79        1.07      0.55 o
   5  14   0      148.27      122.01      3.18 o
   6  14   0        0.39        1.19      0.96 o
   7  14   0      123.86      128.98      3.71 o
   8  14   0        2.55        2.15      1.11 o
   9  14   0       98.04       95.48      4.00 o
  10  14   0      139.17      147.21      4.95 o
  11  14   0      131.02      144.77      7.16 o
   1  15   0     1922.93     2232.28     19.22 o
   2  15   0      266.69      281.61      3.83 o
   3  15   0       37.12       43.95      1.53 o
   4  15   0       61.43       44.60      1.65 o
   5  15   0       61.25       65.28      2.32 o
   6  15   0        3.32        1.43      1.01 o
   7  15   0      161.21      142.98      5.80 o
   8  15   0        0.48        0.38      1.02 o
   9  15   0       23.02       20.93      2.34 o
  10  15   0       50.21       59.33      3.75 o
  11  15   0      116.66      113.35      6.73 o
   0  16   0     1540.70     1825.46     25.85 o
   1  16   0      126.16      156.03      3.02 o
   2  16   0      187.63      217.67      3.37 o
   3  16   0        1.20        0.48      0.56 o
   4  16   0      641.54      664.67      6.71 o
   5  16   0      325.67      326.89      5.03 o
   6  16   0     2098.77     2137.43     20.65 o
   7  16   0        0.00       -0.18      0.99 o
   8  16   0       77.31       84.56      3.28 o
   9  16   0       30.42       38.60      3.00 o
  10  16   0        0.35        0.38      1.36 o
  11  16   0      204.78      242.24      8.93 o
   1  17   0      489.35      434.55      5.62 o
   2  17   0      135.45      150.69      2.85 o
   3  17   0        0.21        0.45      0.63 o
   4  17   0      567.52      556.14      6.06 o
   5  17   0      176.39      180.85      3.74 o
   6  17   0     3701.96     3458.83     30.81 o
   7  17   0      529.46      456.05      7.94 o
   8  17   0      274.01      246.01      5.41 o
   9  17   0       95.36      105.19      4.26 o
  10  17   0      169.66      180.75      5.59 o
  11  17   0        6.42        6.33      3.10 o
   0  18   0        6.06        5.48      1.37 o
   1  18   0     1065.35     1021.37     10.47 o
   2  18   0       21.59       24.66      1.45 o
   3  18   0       35.71       33.57      1.57 o
   4  18   0        9.19       10.95      1.38 o
   5  18   0      157.98      153.06      3.50 o
   6  18   0       79.64       68.33      3.06 o
   7  18   0      366.83      294.98      5.90 o
   8  18   0      234.17      218.85      5.38 o
   9  18   0        8.52       11.60      1.75 o
  10  18   0      102.16       96.86      4.45 o
  11  18   0        0.70        1.34      2.49 o
   1  19   0      653.34      627.15      7.48 o
   2  19   0     1121.50     1063.68     10.19 o
   3  19   0      165.73      174.92      3.31 o
   4  19   0        0.00       -0.39      0.64 o
   5  19   0     2300.04     2185.74     19.05 o
   6  19   0       12.36        9.89      1.52 o
   7  19   0       75.04       79.38      3.39 o
   8  19   0        0.08        1.50      1.25 o
   9  19   0       13.36       12.18      1.86 o
  10  19   0       39.45       29.99      4.55 o
  11  19   0       67.94       78.20      6.21 o
   0  20   0      156.09      137.27      4.88 o
   1  20   0        7.09       10.00      1.15 o
   2  20   0      373.68      356.80      4.95 o
   3  20   0        3.37        3.69      0.90 o
   4  20   0        1.03        0.26      0.70 o
   5  20   0     1205.08     1150.97     11.79 o
   6  20   0        0.25        0.26      1.01 o
   7  20   0      138.20      119.18      3.86 o
   8  20   0        0.60       -0.01      1.15 o
   9  20   0       14.54       14.97      1.99 o
  10  20   0      173.95      179.40      6.40 o
   1  21   0      821.23      782.97      9.03 o
   2  21   0     2986.70     2969.46     23.72 o
   3  21   0        0.23        0.56      0.80 o
   4  21   0      284.37      268.66      4.17 o
   5  21   0       77.67       74.36      2.71 o
   6  21   0      208.51      206.77      4.85 o
   7  21   0      422.96      351.92      6.71 o
   8  21   0       12.46       15.65      2.03 o
   9  21   0        0.37        1.42      1.40 o
  10  21   0      476.47      537.79     11.29 o
   0  22   0       28.47       29.62      2.98 o
   1  22   0      382.19      403.30      5.95 o
   2  22   0        2.56        5.26      2.43 o
   3  22   0        1.77        0.60      0.79 o
   4  22   0      164.53      154.81      3.43 o
   5  22   0        0.05        0.41      0.97 o
   6  22   0      130.50      125.75      3.86 o
   7  22   0      350.86      307.88      6.32 o
   8  22   0      126.02      136.81      4.45 o
   9  22   0        0.19       -0.04      1.39 o
  10  22   0      108.85      113.97      9.32 o
   1  23   0       27.28       28.89      1.88 o
   2  23   0     1025.78     1021.34     10.36 o
   3  23   0     1566.64     1315.01     12.62 o
   4  23   0      395.68      374.60      6.23 o
   5  23   0       39.23       45.05      2.46 o
   6  23   0       25.94       21.71      2.12 o
   7  23   0        1.49        2.35      1.24 o
   8  23   0       45.63       61.29      4.05 o
   9  23   0       15.35       13.88      2.23 o
  10  23   0        7.79       11.84      4.50 o
   0  24   0      475.12      490.41     17.11 o
   1  24   0       20.21       22.47      2.03 o
   2  24   0      206.01      181.02      3.68 o
   3  24   0       40.17       43.24      2.20 o
   4  24   0      113.04      109.80      3.38 o
   5  24   0        5.89        4.23      1.15 o
   6  24   0        0.80        0.46      1.08 o
   7  24   0        5.35        4.73      1.66 o
   8  24   0       33.87       39.38      3.41 o
   9  24   0       79.51       89.13      7.22 o
   1  25   0        3.27        2.49      1.07 o
   2  25   0      211.27      193.14      3.85 o
   3  25   0      554.28      524.54      6.93 o
   4  25   0       25.25       21.99      2.00 o
   5  25   0        0.44        0.55      1.11 o
   6  25   0       29.04       30.86      2.76 o
   7  25   0        6.69        6.31      2.33 o
   8  25   0       44.43       47.86      4.37 o
   9  25   0      459.41      473.58     13.84 o
   0  26   0        4.54        6.03      1.95 o
   1  26   0       97.71      104.05      3.59 o
   2  26   0       77.83       68.36      2.53 o
   3  26   0       40.27       58.01      2.62 o
   4  26   0        0.00        1.60      1.26 o
   5  26   0       15.09       16.26      2.17 o
   6  26   0        0.89        1.63      2.01 o
   7  26   0       10.23        9.78      2.34 o
   8  26   0       20.35       16.17      2.91 o
   9  26   0       11.59        9.35      3.13 o
   1  27   0       36.28       32.64      2.93 o
   2  27   0       34.65       26.65      2.04 o
   3  27   0      372.65      309.54      5.84 o
   4  27   0       96.56      104.44      5.68 o
   5  27   0        0.02        1.88      1.55 o
   6  27   0       23.18       20.67      3.64 o
   7  27   0      196.83      223.05      7.57 o
   8  27   0        4.33        3.36      2.05 o
   9  27   0        0.65        3.42      2.66 o
   0  28   0      226.12      208.94      7.46 o
   1  28   0        2.59        0.74      1.47 o
   2  28   0      542.20      489.98      8.66 o
   3  28   0       11.25       10.48      1.77 o
   4  28   0      860.05      861.56     14.86 o
   5  28   0       24.21       25.76      3.06 o
   6  28   0        8.50        8.77      2.75 o
   7  28   0      178.80      206.98      9.24 o
   8  28   0        1.27        2.02      2.53 o
   1  29   0        0.64        3.03      1.86 o
   2  29   0       30.73       29.93      3.03 o
   3  29   0       17.42       20.51      2.23 o
   4  29   0        0.81        1.72      1.76 o
   5  29   0      308.90      345.21     10.74 o
   6  29   0       19.75       26.25      4.76 o
   7  29   0        0.41        1.99      3.58 o
   8  29   0        1.09        2.09      4.39 o
   0  30   0        9.61        8.78      3.75 o
   1  30   0       35.03       35.87      4.38 o
   2  30   0        7.78        3.25      1.96 o
   3  30   0        5.25        6.41      2.39 o
   4  30   0       24.73       30.79      6.45 o
   5  30   0        2.90        0.22      2.69 o
   6  30   0        1.61       -0.71      2.06 o
   7  30   0       12.64       13.88      3.69 o
   1  31   0       58.53       49.25      5.06 o
   2  31   0        0.22        1.13      1.74 o
   3  31   0      165.32      168.20      7.71 o
   4  31   0      104.62      118.40      9.97 o
   5  31   0      164.91      156.26     11.67 o
   6  31   0        2.18        4.06      3.67 o
   7  31   0      443.90      541.27     22.93 o
   0  32   0      103.56      134.00     10.11 o
   1  32   0        0.36        0.40      1.78 o
   2  32   0        0.00        0.60      1.81 o
   3  32   0        0.29       -1.23      2.29 o
   4  32   0        0.24       -1.77      2.50 o
   5  32   0       12.46       20.45      5.92 o
   6  32   0      348.21      422.10     19.99 o
   1  33   0       76.55       93.64      7.16 o
   2  33   0      251.74      259.32      9.91 o
   3  33   0       16.98       21.51      5.75 o
   4  33   0       19.45       15.42      5.08 o
   5  33   0       51.59       43.35      7.76 o
   6  33   0       12.79        9.95      4.77 o
   0  34   0       32.28       41.76      7.23 o
   1  34   0      516.91      618.73     19.70 o
   2  34   0        0.52        2.75      2.21 o
   3  34   0        6.69        2.57      3.49 o
   4  34   0       21.36       27.29      6.50 o
   5  34   0      100.37      107.17     11.85 o
   1  35   0       82.91      101.91      7.11 o
   2  35   0       34.11       38.63      5.01 o
   3  35   0       11.44        9.43      4.40 o
   4  35   0        0.50        1.83      3.91 o
   0  36   0       94.08      124.84     10.38 o
   1  36   0        8.22       11.40      3.95 o
   2  36   0        1.93        7.77      2.91 o
   3  36   0        2.76       -0.41      3.01 o
   4  36   0       55.91       61.62      9.32 o
   1  37   0      122.84      161.54     21.28 o
   2  37   0      147.69      149.54      8.20 o
 -13   1   1       22.02        6.93      5.35 o
 -12   1   1      658.18      697.87     18.36 o
 -11   1   1       89.75       86.70      4.38 o
 -10   1   1       93.69       91.72      3.55 o
  -9   1   1        6.25       10.40      1.59 o
  -8   1   1        4.11        2.67      1.32 o
  -7   1   1      214.23      226.48      4.28 o
  -6   1   1        8.43        3.93      1.36 o
  -5   1   1     3336.79     3634.65     30.85 o
  -4   1   1      917.96     1002.14     10.94 o
  -3   1   1        0.01        1.40      0.65 o
  -2   1   1        2.16       -0.02      0.55 o
  -1   1   1     3662.74     3775.58     29.14 o
   0   1   1      125.51      103.62      2.62 o
   1   1   1     1362.13     1441.23     10.18 o
   2   1   1      226.29      239.78      2.82 o
   3   1   1        0.05       -0.25      0.55 o
   4   1   1      224.66      214.52      3.50 o
   5   1   1     1436.87     1503.27     13.79 o
   6   1   1        4.53        3.30      1.32 o
   7   1   1      309.34      305.11      5.45 o
   8   1   1      243.79      251.91      5.67 o
   9   1   1       49.34       48.32      2.92 o
  10   1   1       34.54       38.88      2.75 o
  11   1   1        3.68        6.55      1.58 o
  12   1   1      517.55      560.66     12.10 o
 -13   2   1      193.83      199.56     10.02 o
 -12   2   1       73.90       75.93      6.99 o
 -11   2   1       39.27       39.61      3.11 o
 -10   2   1       11.05        7.49      1.63 o
  -9   2   1       87.97       92.55      3.28 o
  -8   2   1      365.90      372.27      5.97 o
  -7   2   1      356.93      347.74      5.91 o
  -6   2   1      114.37      116.13      2.52 o
  -5   2   1        0.18        0.12      0.52 o
  -4   2   1        7.04        9.40      1.20 o
  -3   2   1        0.10       -0.83      0.83 o
  -2   2   1     1001.99     1043.18     10.10 o
  -1   2   1      395.34      399.47      3.63 o
   0   2   1      185.41      234.83      2.40 o
   1   2   1       23.37       21.84      0.68 o
   2   2   1      467.15      504.26      4.62 o
   3   2   1       33.72       38.42      1.43 o
   4   2   1      690.91      776.04      7.96 o
   5   2   1      959.16      965.63      9.88 o
   6   2   1       54.93       56.70      2.20 o
   7   2   1     2781.24     2656.03     23.28 o
   8   2   1      324.94      325.13      5.93 o
   9   2   1      304.78      303.80      6.04 o
  10   2   1        6.60        7.85      1.61 o
  11   2   1       17.56       22.85      2.83 o
  12   2   1        3.37       14.88      4.57 o
 -13   3   1       98.45      111.21     14.27 o
 -12   3   1      178.59      186.38      9.06 o
 -11   3   1       14.59       12.61      2.07 o
 -10   3   1       16.56       20.14      2.32 o
  -9   3   1      307.42      294.69      5.60 o
  -8   3   1      557.28      512.39      7.89 o
  -7   3   1     4260.46     4049.44     31.76 o
  -6   3   1       23.40       23.25      1.35 o
  -5   3   1      476.93      586.55      6.17 o
  -4   3   1      442.28      470.64      4.96 o
  -3   3   1       16.31       21.12      1.09 o
  -2   3   1      121.57      101.99      2.26 o
  -1   3   1      161.59      155.25      2.10 o
   0   3   1       34.56       39.76      0.73 o
   1   3   1     8809.19     8357.04     97.15 o
   2   3   1      367.23      352.24      3.94 o
   3   3   1       50.56       65.61      1.63 o
   4   3   1      734.22      829.36      7.51 o
   5   3   1       23.79       23.35      1.36 o
   6   3   1       36.76       45.45      2.89 o
   7   3   1      291.98      268.32      5.12 o
   8   3   1       15.05       17.91      1.91 o
   9   3   1       41.73       43.62      2.81 o
  10   3   1      128.02      122.21      4.08 o
  11   3   1       85.11       94.57      4.67 o
  12   3   1      133.91      161.70      7.44 o
 -13   4   1        7.91        7.89      3.59 o
 -12   4   1        9.05        9.86      3.45 o
 -11   4   1       14.42       16.08      2.20 o
 -10   4   1       33.19       28.54      2.63 o
  -9   4   1        3.30        1.51      0.63 o
  -8   4   1       68.76       66.64      3.20 o
  -7   4   1      482.63      436.47      5.40 o
  -6   4   1        8.58       11.77      1.45 o
  -5   4   1     3977.35     4456.72     33.28 o
  -4   4   1        1.03        0.28      0.61 o
  -3   4   1      837.99      957.50      8.08 o
  -2   4   1       48.27       45.70      1.31 o
  -1   4   1    15114.18    14174.69    123.94 o
   0   4   1       35.36       37.56      1.37 o
   1   4   1    17531.19    16320.45    189.96 o
   2   4   1      793.31      780.49      7.05 o
   3   4   1        5.54       11.27      0.97 o
   4   4   1      531.28      536.12      5.45 o
   5   4   1      890.19      974.00      8.85 o
   6   4   1        3.00        2.66      1.06 o
   7   4   1      483.13      457.92      8.26 o
   8   4   1      402.98      396.07      6.68 o
   9   4   1        0.05        2.59      1.32 o
  10   4   1      111.33      114.10      3.98 o
  11   4   1        0.84        2.51      1.55 o
  12   4   1       31.05       33.06      8.01 o
 -13   5   1       40.06       62.70      6.65 o
 -12   5   1      186.64      189.66      7.63 o
 -11   5   1       77.01       76.90      4.24 o
 -10   5   1      220.46      201.46     10.56 o
  -9   5   1      117.56       81.75      3.22 o
  -8   5   1      593.91      567.58      7.68 o
  -7   5   1      598.06      558.14      6.37 o
  -6   5   1      734.94      776.56      8.07 o
  -5   5   1       28.73       29.87      1.44 o
  -4   5   1     2832.01     3118.79     23.58 o
  -3   5   1        6.50       12.61      0.77 o
  -2   5   1       31.86       35.19      1.67 o
  -1   5   1     8473.03     8160.68     63.28 o
   0   5   1       33.13       34.02      1.15 o
   1   5   1       25.35       30.25      1.04 o
   2   5   1     2237.79     2221.31     17.27 o
   3   5   1       23.80       25.03      1.16 o
   4   5   1       81.42       85.98      2.35 o
   5   5   1     1014.61     1120.37      9.83 o
   6   5   1      298.96      284.43      4.88 o
   7   5   1       27.79       28.35      2.12 o
   8   5   1     3419.41     3219.17     28.05 o
   9   5   1       22.35       19.81      2.07 o
  10   5   1       38.49       43.95      2.93 o
  11   5   1        5.10        8.45      2.34 o
  12   5   1      228.95      245.67      9.21 o
 -13   6   1       58.51       67.74     10.23 o
 -12   6   1       97.06      125.70      8.05 o
 -11   6   1        9.97       14.68      2.42 o
 -10   6   1      109.56      109.53      5.41 o
  -9   6   1       21.53       17.34      2.68 o
  -8   6   1     4817.76     4347.28     35.17 o
  -7   6   1      155.76      147.22      3.69 o
  -6   6   1        3.92        1.87      0.77 o
  -5   6   1        0.64        0.50      0.61 o
  -4   6   1      277.84      316.68      3.90 o
  -3   6   1       88.55       94.85      2.02 o
  -2   6   1     6348.98     6325.06     91.24 o
  -1   6   1      382.93      369.58      4.24 o
   0   6   1     1100.82     1087.27     10.29 o
   1   6   1      781.78      784.12      6.45 o
   2   6   1     3203.78     3062.12     22.59 o
   3   6   1     2153.43     2237.71     16.36 o
   4   6   1      815.44      893.75      8.45 o
   5   6   1      306.81      331.29      4.23 o
   6   6   1        0.73        0.77      0.93 o
   7   6   1      406.18      413.04      6.46 o
   8   6   1      674.62      647.62      8.93 o
   9   6   1      492.65      427.65      7.35 o
  10   6   1        7.97        7.40      1.66 o
  11   6   1        0.95        4.79      1.70 o
  12   6   1        0.38        3.41      2.95 o
 -12   7   1        4.47        4.74      3.30 o
 -11   7   1       51.25       45.00      3.61 o
 -10   7   1       12.93        8.94      1.76 o
  -9   7   1       56.12       52.54      3.20 o
  -8   7   1      683.73      677.41      8.59 o
  -7   7   1      745.63      716.20      8.10 o
  -6   7   1      342.11      339.12      4.75 o
  -5   7   1      198.01      214.93      3.78 o
  -4   7   1        2.27        1.71      0.61 o
  -3   7   1     4822.49     5088.55     40.03 o
  -2   7   1     2950.83     2672.29     21.58 o
  -1   7   1      264.90      294.89      2.64 o
   0   7   1      637.50      642.48      6.70 o
   1   7   1     2884.14     2909.12     20.97 o
   2   7   1      130.34      153.76      2.26 o
   3   7   1     5292.13     5519.36     37.14 o
   4   7   1      212.78      215.46      2.91 o
   5   7   1       71.98       81.38      2.36 o
   6   7   1       51.54       49.38      2.45 o
   7   7   1      155.68      149.03      3.82 o
   8   7   1      270.04      242.82      5.15 o
   9   7   1        4.92        3.46      1.32 o
  10   7   1       12.93       12.01      1.79 o
  11   7   1       86.01       84.69      5.17 o
  12   7   1        2.52        2.96      2.66 o
 -12   8   1        6.92        4.38      3.67 o
 -11   8   1       68.26       81.89      4.36 o
 -10   8   1        0.51        1.27      1.35 o
  -9   8   1      920.56      712.67     10.42 o
  -8   8   1       57.64       52.70      2.23 o
  -7   8   1      556.83      515.29      6.57 o
  -6   8   1        0.15        0.48      0.68 o
  -5   8   1       44.52       51.18      1.70 o
  -4   8   1       13.45       16.04      1.20 o
  -3   8   1     3428.70     3513.85     28.47 o
  -2   8   1       12.96       11.57      1.10 o
  -1   8   1     6167.54     6278.72     50.42 o
   0   8   1       40.64       40.23      1.01 o
   1   8   1     4039.92     4167.64     27.47 o
   2   8   1       73.50       78.19      1.50 o
   3   8   1       10.66       13.30      0.90 o
   4   8   1        0.03        0.79      0.48 o
   5   8   1        0.01        0.15      0.58 o
   6   8   1        7.72        5.40      1.21 o
   7   8   1      162.49      161.44      4.80 o
   8   8   1      248.37      220.50      6.36 o
   9   8   1       24.98       24.98      2.23 o
  10   8   1       16.13       22.04      2.22 o
  11   8   1        0.93        0.55      3.14 o
  12   8   1       13.68       12.56      3.95 o
 -12   9   1       24.99       28.50      4.03 o
 -11   9   1        4.87        9.37      1.91 o
 -10   9   1       62.80       65.64      4.55 o
  -9   9   1     1031.40      828.90     11.49 o
  -8   9   1        0.30        0.23      1.27 o
  -7   9   1      392.12      373.38      5.43 o
  -6   9   1        1.88        3.76      0.98 o
  -5   9   1      487.32      559.98      6.96 o
  -4   9   1       18.97       31.02      1.58 o
  -3   9   1       80.60       89.32      2.30 o
  -2   9   1      152.13      161.95      2.11 o
  -1   9   1     1306.66     1330.93     10.35 o
   0   9   1      212.92      225.27      3.53 o
   1   9   1        2.51        1.37      0.47 o
   2   9   1        4.78        2.01      0.44 o
   3   9   1        0.62        0.13      0.47 o
   4   9   1      338.88      336.62      4.04 o
   5   9   1      436.66      437.47      6.04 o
   6   9   1        2.18        0.77      0.91 o
   7   9   1      784.58      734.72      9.18 o
   8   9   1      438.77      407.94      6.80 o
   9   9   1      584.68      507.85      8.13 o
  10   9   1       41.34       44.35      3.52 o
  11   9   1        0.20       -1.95      2.64 o
 -12  10   1       23.42       23.57      3.87 o
 -11  10   1       44.44       42.57      3.95 o
 -10  10   1       43.24       45.31      4.04 o
  -9  10   1       25.34       21.14      2.27 o
  -8  10   1      985.00      848.64     10.65 o
  -7  10   1        4.77        4.68      1.16 o
  -6  10   1       20.47       15.51      1.97 o
  -5  10   1        1.72        0.76      0.81 o
  -4  10   1        8.05        7.49      0.94 o
  -3  10   1       16.41       15.50      0.94 o
  -2  10   1      832.11      979.86      8.12 o
  -1  10   1       23.27       18.99      0.88 o
   0  10   1     2834.12     2964.85     23.69 o
   1  10   1       13.50       11.71      0.84 o
   2  10   1      553.48      595.30      6.12 o
   3  10   1      607.95      602.35      5.71 o
   4  10   1      828.35      887.87      7.91 o
   5  10   1        1.50        1.31      0.60 o
   6  10   1       37.46       31.85      2.22 o
   7  10   1       75.62       72.42      2.91 o
   8  10   1      110.52       95.80      3.33 o
   9  10   1      527.77      422.48      7.33 o
  10  10   1        0.03        2.37      1.45 o
  11  10   1       92.79       98.84      7.65 o
 -12  11   1        0.94        0.42      2.46 o
 -11  11   1       96.42      103.08      4.78 o
 -10  11   1       32.68       32.92      2.84 o
  -9  11   1       57.57       64.22      4.60 o
  -8  11   1        0.07        0.83      1.18 o
  -7  11   1       40.43       27.98      2.04 o
  -6  11   1       52.37       47.05      2.39 o
  -5  11   1       30.08       28.96      1.77 o
  -4  11   1     1937.94     2003.29     17.91 o
  -3  11   1      553.71      541.13      7.63 o
  -2  11   1       48.12       58.34      1.32 o
  -1  11   1     1880.03     2039.31     17.51 o
   0  11   1      554.53      559.91      7.89 o
   1  11   1       15.96       11.28      0.93 o
   2  11   1      406.37      492.51      4.81 o
   3  11   1      434.03      437.17      4.64 o
   4  11   1      280.70      278.58      3.68 o
   5  11   1      215.83      214.30      3.63 o
   6  11   1       15.42       16.44      1.99 o
   7  11   1      381.28      329.16     13.38 o
   8  11   1      264.31      215.28      5.35 o
   9  11   1       76.51       74.27      3.95 o
  10  11   1       10.71        8.84      2.59 o
  11  11   1        1.98        1.57      3.84 o
 -12  12   1       12.52       19.80      3.77 o
 -11  12   1       11.06        7.88      1.88 o
 -10  12   1       63.74       73.43      4.04 o
  -9  12   1       32.04       29.92      2.59 o
  -8  12   1       21.21       15.26      1.73 o
  -7  12   1      506.64      459.90      7.09 o
  -6  12   1        9.21       11.29      1.38 o
  -5  12   1      227.65      247.91      4.47 o
  -4  12   1       13.39       14.64      1.03 o
  -3  12   1      445.62      418.55      4.65 o
  -2  12   1       50.72       51.53      1.58 o
  -1  12   1     2946.48     3267.82     32.72 o
   0  12   1      226.86      229.42      3.65 o
   1  12   1     1179.04     1379.00     19.95 o
   2  12   1      218.18      259.03      4.68 o
   3  12   1        6.84        7.91      0.96 o
   4  12   1      186.64      204.51      3.34 o
   5  12   1        6.48        7.94      1.47 o
   6  12   1      212.06      189.19      4.49 o
   7  12   1       16.01       11.47      3.74 o
   8  12   1        4.96        3.41      1.22 o
   9  12   1       29.01       28.80      2.64 o
  10  12   1      236.67      244.09      8.11 o
  11  12   1       10.43       12.46      4.28 o
 -12  13   1        6.50        4.57      2.98 o
 -11  13   1        1.50        4.15      2.69 o
 -10  13   1      117.52      130.45      4.57 o
  -9  13   1        4.78        5.54      1.56 o
  -8  13   1        0.42        1.64      1.07 o
  -7  13   1        5.31        3.67      1.24 o
  -6  13   1      216.64      188.06      4.13 o
  -5  13   1        1.80        3.56      1.04 o
  -4  13   1       23.06       10.37      1.03 o
  -3  13   1       17.38       20.12      1.06 o
  -2  13   1      195.02      257.26      3.69 o
  -1  13   1       78.19       77.20      2.13 o
   0  13   1      104.36      111.27      2.49 o
   1  13   1     3440.42     3790.79     35.38 o
   2  13   1       22.47       18.43      1.10 o
   3  13   1       19.47       15.23      1.02 o
   4  13   1      133.21      143.79      2.65 o
   5  13   1        0.12        0.28      0.77 o
   6  13   1      140.31      117.23      3.92 o
   7  13   1      135.71      130.66      3.98 o
   8  13   1       53.81       52.00      4.06 o
   9  13   1      111.88       95.57      4.62 o
  10  13   1        1.25        4.00      1.74 o
  11  13   1       50.10       56.78      5.28 o
 -12  14   1      112.45      132.62      7.91 o
 -11  14   1        1.00        3.42      1.65 o
 -10  14   1       55.84       56.45      3.61 o
  -9  14   1       50.20       49.25      2.83 o
  -8  14   1       34.85       24.70      2.62 o
  -7  14   1        7.04        5.57      1.30 o
  -6  14   1     2007.06     1723.01     17.09 o
  -5  14   1        0.13       -0.69      0.69 o
  -4  14   1      209.60      244.70      5.59 o
  -3  14   1       34.88       35.82      1.33 o
  -2  14   1      592.13      785.22      6.85 o
  -1  14   1        0.72        0.84      0.73 o
   0  14   1      357.60      396.16      5.49 o
   1  14   1       14.36       16.72      1.12 o
   2  14   1        8.87        2.27      0.67 o
   3  14   1       25.89       27.14      1.34 o
   4  14   1       25.40       18.80      1.23 o
   5  14   1       36.03       30.37      1.85 o
   6  14   1       18.79       25.13      1.88 o
   7  14   1       48.32       53.08      3.02 o
   8  14   1       19.48       18.59      2.10 o
   9  14   1      353.71      354.57      8.34 o
  10  14   1       13.25       19.27      2.67 o
  11  14   1        1.10       -0.88      3.06 o
 -12  15   1       17.34       30.00      4.28 o
 -11  15   1       46.08       45.25      3.96 o
 -10  15   1       65.68       59.67      3.71 o
  -9  15   1      251.55      231.57      5.44 o
  -8  15   1        2.25       -0.81      0.99 o
  -7  15   1       11.34        5.82      1.33 o
  -6  15   1     2711.89     2612.62     23.98 o
  -5  15   1      214.06      200.89      4.11 o
  -4  15   1      519.09      462.67      5.53 o
  -3  15   1       25.84       18.13      1.07 o
  -2  15   1      320.98      328.15      4.63 o
  -1  15   1     2202.98     2499.39     23.79 o
   0  15   1      123.81      135.43      2.94 o
   1  15   1        7.07       10.02      0.93 o
   2  15   1      363.21      424.65      5.38 o
   3  15   1       22.52       21.36      1.24 o
   4  15   1       52.35       49.58      1.84 o
   5  15   1        0.73        0.98      0.99 o
   6  15   1      381.21      376.24      5.94 o
   7  15   1       99.47      101.27      3.59 o
   8  15   1       20.43       23.75      2.39 o
   9  15   1      113.17      110.82      4.33 o
  10  15   1       37.36       31.66      3.89 o
  11  15   1        4.71        4.67      3.57 o
 -11  16   1       12.04        8.01      2.36 o
 -10  16   1        5.70        6.25      1.76 o
  -9  16   1      263.77      251.53      5.76 o
  -8  16   1       50.62       48.74      2.90 o
  -7  16   1        5.11        7.66      1.44 o
  -6  16   1      366.02      347.32      5.96 o
  -5  16   1     1125.72     1002.11     11.22 o
  -4  16   1        7.98        8.82      0.89 o
  -3  16   1      214.80      209.52      3.10 o
  -2  16   1        0.09        0.20      0.53 o
  -1  16   1     1092.32     1268.93     14.57 o
   0  16   1        3.98        4.97      0.90 o
   1  16   1     3481.58     3813.48     31.11 o
   2  16   1      155.21      170.23      3.47 o
   3  16   1       87.97       78.19      1.99 o
   4  16   1      542.08      490.41      5.64 o
   5  16   1       56.32       45.97      2.27 o
   6  16   1     5941.23     5384.29     38.87 o
   7  16   1      181.24      171.26      4.68 o
   8  16   1      223.41      202.91      5.35 o
   9  16   1        4.50        7.04      1.72 o
  10  16   1        0.32        1.75      1.73 o
  11  16   1       25.49       31.17      8.91 o
 -11  17   1       42.30       57.92      5.42 o
 -10  17   1       51.79       53.21      3.63 o
  -9  17   1        0.50        0.80      1.19 o
  -8  17   1      475.52      441.15      7.55 o
  -7  17   1      372.26      346.81      6.29 o
  -6  17   1     1116.34      940.37     11.26 o
  -5  17   1      795.85      802.82     10.21 o
  -4  17   1      131.98      125.76      2.90 o
  -3  17   1        7.53       12.50      0.98 o
  -2  17   1        0.16       -0.49      0.49 o
  -1  17   1     1017.99     1006.55     11.48 o
   0  17   1        8.95       12.86      1.11 o
   1  17   1        7.43       22.60      1.50 o
   2  17   1      146.57      141.01      2.96 o
   3  17   1       10.93       13.79      1.21 o
   4  17   1        4.91        6.50      0.94 o
   5  17   1     1956.01     1866.26     16.77 o
   6  17   1      395.24      303.73      5.29 o
   7  17   1        5.61        4.51      1.50 o
   8  17   1       94.46       79.44      4.76 o
   9  17   1       13.51       12.62      2.06 o
  10  17   1        1.97        3.10      2.38 o
 -11  18   1        2.19        0.97      2.60 o
 -10  18   1        0.39        0.18      1.32 o
  -9  18   1        0.01        0.86      1.29 o
  -8  18   1       29.50       26.91      2.77 o
  -7  18   1        3.37        2.07      1.17 o
  -6  18   1     4126.33     3694.38     32.61 o
  -5  18   1       22.58       23.72      1.90 o
  -4  18   1        9.37        5.98      0.93 o
  -3  18   1        1.28        3.06      0.74 o
  -2  18   1      216.65      205.75      3.40 o
  -1  18   1      475.93      470.28      6.78 o
   0  18   1       97.49      138.78      3.23 o
   1  18   1      139.43      126.04      2.78 o
   2  18   1      595.77      520.80      6.52 o
   3  18   1       78.73       84.00      2.16 o
   4  18   1        5.39        6.95      0.99 o
   5  18   1      319.79      305.65      5.07 o
   6  18   1       61.38       53.30      2.65 o
   7  18   1      188.10      166.72      6.15 o
   8  18   1        0.83        1.29      1.38 o
   9  18   1       28.19       29.22      2.79 o
  10  18   1        9.86       16.44      3.09 o
 -11  19   1       32.76       26.33      4.89 o
 -10  19   1      130.58      139.78      4.94 o
  -9  19   1        5.34        2.85      1.37 o
  -8  19   1      114.55      108.07      3.80 o
  -7  19   1       97.87       71.04      3.30 o
  -6  19   1      242.50      246.85      5.14 o
  -5  19   1     1464.35     1443.40     15.07 o
  -4  19   1        0.91        1.99      0.90 o
  -3  19   1      127.44      134.12      2.88 o
  -2  19   1     1533.21     1440.94     12.75 o
  -1  19   1      240.71      241.10      7.97 o
   0  19   1       39.59       43.86      2.68 o
   1  19   1       80.94       82.30      2.34 o
   2  19   1      347.91      337.83      5.05 o
   3  19   1       52.36       56.23      2.08 o
   4  19   1        5.57        4.68      0.91 o
   5  19   1      105.06      111.04      3.11 o
   6  19   1      362.50      361.57      5.93 o
   7  19   1        0.51       -0.26      1.17 o
   8  19   1       89.30       92.70      4.80 o
   9  19   1       31.94       37.38      3.53 o
  10  19   1        2.45        8.18      3.98 o
 -11  20   1      280.83      298.46      9.94 o
 -10  20   1      174.97      196.81      6.77 o
  -9  20   1        8.33        9.74      1.80 o
  -8  20   1        1.37        1.19      1.23 o
  -7  20   1        3.57        4.28      1.31 o
  -6  20   1       28.93       27.60      2.15 o
  -5  20   1     1330.60     1263.23     13.77 o
  -4  20   1        0.44        0.20      0.68 o
  -3  20   1      198.43      189.53      3.52 o
  -2  20   1       43.03       38.01      2.08 o
  -1  20   1      193.22      166.44      4.72 o
   0  20   1        0.03       -0.48      0.65 o
   1  20   1      568.32      547.42      6.83 o
   2  20   1      287.19      276.13      4.61 o
   3  20   1        8.73        8.05      1.12 o
   4  20   1       73.72       69.80      2.22 o
   5  20   1      440.28      431.23      6.32 o
   6  20   1      915.84      856.99     10.12 o
   7  20   1       72.57       64.23      4.11 o
   8  20   1       84.77       88.32      4.75 o
   9  20   1        0.37       -1.68      1.68 o
  10  20   1       23.39       15.96      9.89 o
 -11  21   1       25.38       28.51      4.11 o
 -10  21   1        1.33        1.47      1.61 o
  -9  21   1        3.02        3.77      1.51 o
  -8  21   1        0.24        0.42      1.17 o
  -7  21   1       95.39       75.92      3.52 o
  -6  21   1      161.07      138.76      3.94 o
  -5  21   1      529.03      505.53      7.55 o
  -4  21   1      150.78      132.29      3.62 o
  -3  21   1       49.22       41.42      2.01 o
  -2  21   1      276.50      280.51      4.34 o
  -1  21   1      751.96      714.65      9.51 o
   0  21   1      156.55      166.79      3.41 o
   1  21   1      488.98      453.65      6.15 o
   2  21   1     6042.13     5950.86     55.90 o
   3  21   1      114.95      117.46      2.88 o
   4  21   1      278.89      279.46      5.41 o
   5  21   1     1376.23     1320.80     14.85 o
   6  21   1       63.06       61.28      3.30 o
   7  21   1        0.18        0.17      1.44 o
   8  21   1        6.21        4.58      3.01 o
   9  21   1        0.01        2.93      2.94 o
  10  21   1      231.15      261.13     13.64 o
 -10  22   1        2.45        4.87      1.92 o
  -9  22   1        3.38        5.93      1.66 o
  -8  22   1      162.27      153.15      4.61 o
  -7  22   1        0.14        1.35      1.15 o
  -6  22   1        0.75       -0.41      1.00 o
  -5  22   1        0.43        1.18      0.90 o
  -4  22   1       18.57       27.01      2.11 o
  -3  22   1        9.75       10.21      1.23 o
  -2  22   1     6543.54     6312.30     46.69 o
  -1  22   1       88.69       90.77      3.05 o
   0  22   1      632.66      663.66      7.98 o
   1  22   1       17.08       16.58      1.73 o
   2  22   1     4415.85     4317.27     50.11 o
   3  22   1      696.20      633.27      8.41 o
   4  22   1      126.20      132.86      4.45 o
   5  22   1       68.79       72.80      3.24 o
   6  22   1        3.86        1.57      1.41 o
   7  22   1        8.66        7.20      2.48 o
   8  22   1        0.31        0.42      1.87 o
   9  22   1      276.36      284.10     12.23 o
 -10  23   1       92.67      101.75      6.22 o
  -9  23   1      122.13      138.57      4.67 o
  -8  23   1       66.51       69.93      3.77 o
  -7  23   1       36.10       35.85      2.66 o
  -6  23   1      218.17      207.92      5.62 o
  -5  23   1       15.74       13.00      1.83 o
  -4  23   1      791.05      786.50      8.85 o
  -3  23   1      766.72      673.70      7.84 o
  -2  23   1     3372.18     3436.33     32.88 o
  -1  23   1       54.91       51.21      2.68 o
   0  23   1       23.47       29.86      2.13 o
   1  23   1       43.42       45.08      2.65 o
   2  23   1        3.13        7.30      1.57 o
   3  23   1      176.10      162.23      3.98 o
   4  23   1      409.55      393.99      8.98 o
   5  23   1      280.26      267.06      6.49 o
   6  23   1      213.97      208.66      5.98 o
   7  23   1       12.80       12.21      2.24 o
   8  23   1       93.40       97.25      6.03 o
   9  23   1      658.91      653.46     19.18 o
 -10  24   1      121.54      127.29      6.12 o
  -9  24   1     1861.26     1954.62     24.15 o
  -8  24   1        0.62        2.09      1.34 o
  -7  24   1       61.22       56.53      3.25 o
  -6  24   1        0.01       -0.85      1.02 o
  -5  24   1      328.65      304.87      6.63 o
  -4  24   1       16.07       15.42      1.83 o
  -3  24   1      316.60      285.72      4.74 o
  -2  24   1      149.16      165.01      4.12 o
  -1  24   1      130.99      136.97      4.74 o
   0  24   1       23.13       23.62      2.45 o
   1  24   1       45.11       44.25      2.93 o
   2  24   1      272.57      239.93      6.46 o
   3  24   1      658.31      610.96      9.77 o
   4  24   1      104.14      107.19      4.67 o
   5  24   1       60.28       65.54      4.49 o
   6  24   1      100.21       95.79      4.48 o
   7  24   1       29.57       28.54      3.40 o
   8  24   1        1.85        6.25      2.44 o
   9  24   1      306.54      347.18     13.85 o
  -9  25   1       40.10       47.59      3.76 o
  -8  25   1       12.49       12.86      2.27 o
  -7  25   1        0.79        2.83      1.60 o
  -6  25   1        6.84        7.58      2.03 o
  -5  25   1        0.46        0.81      1.37 o
  -4  25   1        8.44        5.76      1.35 o
  -3  25   1      849.89      773.59      9.90 o
  -2  25   1        0.32        3.63      1.88 o
  -1  25   1       16.97       17.76      1.93 o
   0  25   1       40.72       43.89      3.29 o
   1  25   1       10.50       14.66      2.14 o
   2  25   1      766.86      699.79     10.67 o
   3  25   1      232.87      227.81      5.67 o
   4  25   1       13.26       12.30      3.28 o
   5  25   1       41.26       39.26      3.64 o
   6  25   1       44.33       35.43      3.80 o
   7  25   1        0.02        0.47      1.74 o
   8  25   1      113.09      121.63      6.77 o
   9  25   1       84.04       89.42     14.32 o
  -9  26   1        0.35       -2.09      2.39 o
  -8  26   1       95.04      110.28      4.88 o
  -7  26   1        6.43        5.90      1.83 o
  -6  26   1       23.77       25.65      2.63 o
  -5  26   1        0.60       -0.20      1.21 o
  -4  26   1       52.09       46.20      3.05 o
  -3  26   1       52.24       53.87      3.23 o
  -2  26   1     1972.55     1689.36     20.43 o
  -1  26   1       21.33       21.41      2.15 o
   0  26   1      128.67      133.80      4.91 o
   1  26   1       25.44       27.40      2.75 o
   2  26   1      381.66      359.72      7.25 o
   3  26   1      486.96      430.02      8.17 o
   4  26   1        0.40        0.61      1.56 o
   5  26   1        5.54        4.04      1.82 o
   6  26   1        0.74        1.82      1.81 o
   7  26   1        0.77        3.45      1.94 o
   8  26   1        9.67        7.98      3.84 o
  -9  27   1      135.66      141.43      7.99 o
  -8  27   1        0.47       -1.63      1.92 o
  -7  27   1       92.73      108.23      4.54 o
  -6  27   1        0.08        0.60      1.62 o
  -5  27   1       11.44       14.97      2.51 o
  -4  27   1       27.75       20.92      2.75 o
  -3  27   1      110.93       96.27      3.73 o
  -2  27   1       82.13       64.72      5.79 o
  -1  27   1        1.16        2.38      1.24 o
   0  27   1       40.13       43.42      3.40 o
   1  27   1       96.71       95.39      4.33 o
   2  27   1      608.55      506.19     14.93 o
   3  27   1        4.52        3.27      1.35 o
   4  27   1        3.46        4.46      2.74 o
   5  27   1       85.75       88.98      5.19 o
   6  27   1       25.36       30.18      3.54 o
   7  27   1        0.02        3.20      2.55 o
   8  27   1       13.51       15.92      5.97 o
  -8  28   1        0.26        0.21      3.21 o
  -7  28   1       85.31       90.91      7.07 o
  -6  28   1        0.05       -0.66      1.64 o
  -5  28   1       54.17       66.37      4.56 o
  -4  28   1       49.09       59.86      4.18 o
  -3  28   1        4.42        8.69      2.90 o
  -2  28   1       20.76       23.15      2.56 o
  -1  28   1      266.13      257.53      8.51 o
   0  28   1        1.31        1.72      1.39 o
   1  28   1       53.20       46.23      3.62 o
   2  28   1      157.81      122.47      4.33 o
   3  28   1        7.96        7.68      1.68 o
   4  28   1        2.78        0.39      1.55 o
   5  28   1      332.59      353.86      9.35 o
   6  28   1        7.46        7.40      2.38 o
   7  28   1       25.79       30.70      4.76 o
   8  28   1       46.55       67.57      9.69 o
  -8  29   1        0.55        0.86      3.07 o
  -7  29   1        0.91       -1.53      3.16 o
  -6  29   1        6.29        8.90      2.97 o
  -5  29   1      738.01      780.60     14.32 o
  -4  29   1       34.10       40.42      3.60 o
  -3  29   1       56.83       62.40      3.61 o
  -2  29   1       89.94       79.33      3.76 o
  -1  29   1        0.01        1.73      1.23 o
   0  29   1        8.58        9.04      2.50 o
   1  29   1       14.46       19.58      3.07 o
   2  29   1       16.91       13.42      1.89 o
   3  29   1       42.02       40.76      3.71 o
   4  29   1        5.40        9.08      2.30 o
   5  29   1       10.39       12.48      2.66 o
   6  29   1       52.90       59.93      4.89 o
   7  29   1      220.96      235.39     14.79 o
  -8  30   1       19.94       11.59      4.83 o
  -7  30   1       58.64       44.17      7.86 o
  -6  30   1       55.15       58.35      8.78 o
  -5  30   1        4.46        2.08      2.95 o
  -4  30   1       25.98       28.70      4.21 o
  -3  30   1        1.68        2.69      1.35 o
  -2  30   1       61.79       46.48      3.18 o
  -1  30   1        0.20        1.13      1.33 o
   0  30   1      215.70      245.30     11.66 o
   1  30   1       30.18       31.52      3.27 o
   2  30   1      116.93      105.17      4.20 o
   3  30   1      155.96      178.26      5.90 o
   4  30   1      124.07      136.63      5.81 o
   5  30   1      145.40      141.73      9.44 o
   6  30   1       83.44       91.10      7.41 o
   7  30   1       35.04       48.16      7.86 o
  -7  31   1       96.68      121.10     10.82 o
  -6  31   1      269.16      313.34     16.96 o
  -5  31   1       35.92       35.75      7.07 o
  -4  31   1      140.69      129.57     10.69 o
  -3  31   1       20.04       20.18      3.45 o
  -2  31   1        5.68        2.77      2.48 o
  -1  31   1       15.41       10.16      2.61 o
   0  31   1       49.92       59.67      4.34 o
   1  31   1        9.34        7.64      2.47 o
   2  31   1       17.32       10.58      1.91 o
   3  31   1       44.29       47.89      4.05 o
   4  31   1       35.10       27.65      3.34 o
   5  31   1      194.46      223.88      7.74 o
   6  31   1        2.67        1.83      2.69 o
  -7  32   1        0.09       -3.23      3.23 o
  -6  32   1       19.34       21.72      5.93 o
  -5  32   1      163.22      214.05     14.05 o
  -4  32   1        0.44        1.12      2.82 o
  -3  32   1       80.79       78.09      6.38 o
  -2  32   1        3.14        1.69      5.02 o
  -1  32   1        2.10        1.59      2.05 o
   0  32   1        5.00        3.24      2.18 o
   1  32   1       64.04       86.31      4.98 o
   2  32   1       50.81       50.70      3.62 o
   3  32   1       49.54       60.27      4.52 o
   4  32   1        1.60        5.31      2.12 o
   5  32   1      103.77      121.41      5.88 o
   6  32   1        8.17       12.99      2.97 o
  -6  33   1       60.08       75.22     10.63 o
  -5  33   1        0.25        0.43      2.98 o
  -4  33   1        0.16       -0.38      2.60 o
  -3  33   1       96.67      116.51     10.33 o
  -2  33   1       75.73       83.38     19.85 o
  -1  33   1      111.90      127.20      7.01 o
   0  33   1       83.38      100.70      6.32 o
   1  33   1      102.06      112.38      6.73 o
   2  33   1       43.70       54.09      5.86 o
   3  33   1        3.26        8.67      2.92 o
   4  33   1      120.22      109.60      5.72 o
   5  33   1       26.87       32.55      5.23 o
  -5  34   1       19.69       15.38      5.45 o
  -4  34   1      238.70      258.70     15.63 o
  -3  34   1        3.89        5.46      3.98 o
  -2  34   1       45.09       50.10      6.32 o
  -1  34   1      122.84      143.29      7.63 o
   0  34   1      302.48      352.78     11.96 o
   1  34   1       15.32       18.17      3.66 o
   2  34   1       16.11       17.82      3.70 o
   3  34   1        2.23       -1.65      3.30 o
   4  34   1       67.95       72.24      9.91 o
   5  34   1       43.05       36.80      7.78 o
  -5  35   1        8.71        7.62      4.92 o
  -4  35   1        1.41        4.77      3.87 o
  -3  35   1        0.33        2.79      3.51 o
  -2  35   1       11.36       20.63      3.87 o
  -1  35   1       48.67       59.64      5.97 o
   0  35   1       70.65       95.44     10.94 o
   1  35   1        3.92        5.94      2.65 o
   2  35   1        3.54        3.09      2.61 o
   3  35   1       44.35       38.62      7.76 o
   4  35   1      150.86      186.24     13.62 o
  -4  36   1        0.83       -1.83      3.24 o
  -3  36   1       13.18        3.79      4.02 o
  -2  36   1        0.04        0.91      2.19 o
  -1  36   1       24.54       27.34      4.42 o
   0  36   1        1.98        2.28      2.54 o
   1  36   1      416.15      492.70     14.94 o
   2  36   1        3.61        5.47      2.86 o
   3  36   1       20.68       12.98      5.31 o
  -3  37   1        3.18       -2.45      2.86 o
  -2  37   1       61.18       67.54      8.53 o
  -1  37   1      242.36      292.99     12.67 o
   0  37   1       19.91       23.12      8.42 o
   1  37   1       79.52       91.90      8.40 o
   2  37   1        6.60        1.19      3.92 o
 -13   0   2        0.39        1.84      3.45 o
 -12   0   2      111.39      151.86      8.86 o
 -11   0   2        3.41        5.41      2.43 o
 -10   0   2      516.92      468.87     18.01 o
  -9   0   2        0.48        0.77      1.69 o
  -8   0   2      146.87      145.19     10.12 o
  -7   0   2       18.69       19.86      2.62 o
  -6   0   2      772.80      809.64      9.61 o
  -5   0   2     1134.15     1198.53     14.49 o
  -4   0   2     2585.41     2616.80     27.80 o
  -3   0   2      394.38      382.41      5.59 o
  -2   0   2     6969.41     7348.50    145.69 o
  -1   0   2      528.47      485.27     11.88 o
   0   0   2    66806.79    59484.79   1384.02 o
   1   0   2     7422.45     7851.82     70.06 o
   2   0   2     1024.69     1031.80     11.18 o
   3   0   2     1226.35     1205.13     13.30 o
   4   0   2      116.50      111.51      3.80 o
   5   0   2      543.07      505.28      9.47 o
   6   0   2       40.98       39.42      3.49 o
   7   0   2     2724.69     2638.47     33.44 o
   8   0   2       83.76       86.02      8.42 o
   9   0   2        2.18        4.59      2.08 o
  10   0   2        0.63        1.71      2.50 o
  11   0   2      194.47      199.90      9.94 o
 -13   1   2       36.40       30.49      4.99 o
 -12   1   2      621.38      687.44     12.79 o
 -11   1   2       69.95       64.80      6.47 o
 -10   1   2       73.97       83.78      4.86 o
  -9   1   2        0.75        2.60      1.19 o
  -8   1   2       20.93       24.01      2.10 o
  -7   1   2       30.70       41.97      2.79 o
  -6   1   2       27.04       36.97      1.58 o
  -5   1   2     1629.63     1718.02     15.45 o
  -4   1   2       20.34       24.16      1.05 o
  -3   1   2      952.02      943.23      7.91 o
  -2   1   2     4309.79     4530.78     32.08 o
  -1   1   2      799.52      836.09      9.79 o
   0   1   2    76997.33    66319.38   1039.48 o
   1   1   2      192.76      219.34      2.71 o
   2   1   2     2201.43     2204.70     14.14 o
   3   1   2      750.44      717.45      6.81 o
   4   1   2      150.73      159.73      4.53 o
   5   1   2      515.41      536.33      6.93 o
   6   1   2      352.96      363.88      5.26 o
   7   1   2      908.61      871.83     10.57 o
   8   1   2      399.76      385.65      7.26 o
   9   1   2       58.31       57.22      3.25 o
  10   1   2       18.08       20.65      2.20 o
  11   1   2        4.04        9.43      2.51 o
 -13   2   2        5.27        6.38      4.52 o
 -12   2   2      160.21      173.72      7.06 o
 -11   2   2      235.21      282.15     13.99 o
 -10   2   2        2.28        2.47      1.37 o
  -9   2   2       18.98       16.16      1.96 o
  -8   2   2       10.36        8.52      1.78 o
  -7   2   2     1199.12     1095.53     12.03 o
  -6   2   2        0.08       -0.04      0.67 o
  -5   2   2     1092.77     1155.33     10.20 o
  -4   2   2       24.00       27.05      1.34 o
  -3   2   2     2832.54     2855.66     26.06 o
  -2   2   2      363.54      402.59      4.31 o
  -1   2   2     3508.83     3795.36     53.75 o
   0   2   2    35152.13    34092.27    502.40 o
   1   2   2     2203.93     2207.14     14.63 o
   2   2   2      383.06      390.71      3.61 o
   3   2   2      164.82      161.41      2.49 o
   4   2   2     1723.90     1722.58     13.91 o
   5   2   2      208.07      221.62      3.72 o
   6   2   2        1.09        1.42      0.90 o
   7   2   2      350.78      348.54      6.08 o
   8   2   2       51.99       53.32      3.00 o
   9   2   2        9.61        8.70      1.78 o
  10   2   2      136.54      137.64      4.49 o
  11   2   2        1.58        6.90      2.31 o
 -13   3   2       47.63       57.84      8.96 o
 -12   3   2      587.04      625.18     14.07 o
 -11   3   2        1.13        1.64      1.61 o
 -10   3   2        5.44        9.76      1.82 o
  -9   3   2      241.81      233.02      5.37 o
  -8   3   2      686.93      626.82      7.92 o
  -7   3   2     4345.16     4133.28     31.94 o
  -6   3   2      154.73      164.26      3.26 o
  -5   3   2      259.56      332.15      4.51 o
  -4   3   2     3482.95     3737.15     27.69 o
  -3   3   2      225.19      209.65      3.43 o
  -2   3   2      271.44      258.96      2.86 o
  -1   3   2      632.64      687.38      6.31 o
   0   3   2     4223.15     4449.01     39.19 o
   1   3   2      963.71      930.52      6.90 o
   2   3   2       90.29       87.71      1.65 o
   3   3   2      951.20      961.15      7.86 o
   4   3   2      120.51      145.47      2.84 o
   5   3   2      383.71      400.16      5.16 o
   6   3   2      282.74      263.12      4.31 o
   7   3   2      199.34      198.25      4.52 o
   8   3   2      296.46      292.50      5.84 o
   9   3   2        5.52        6.19      1.48 o
  10   3   2       30.71       35.61      2.76 o
  11   3   2       83.79       85.66      5.40 o
 -13   4   2        2.46       -3.61      3.61 o
 -12   4   2       16.02       21.21      3.12 o
 -11   4   2        4.98        4.85      2.11 o
 -10   4   2        0.00        2.82      1.48 o
  -9   4   2        0.56        1.24      1.35 o
  -8   4   2     3508.33     3306.52     27.49 o
  -7   4   2       61.42       62.01      2.26 o
  -6   4   2     2438.22     2506.58     20.17 o
  -5   4   2       62.13       72.37      2.00 o
  -4   4   2     7974.90     8470.65     78.31 o
  -3   4   2        4.91        3.01      0.62 o
  -2   4   2        1.96        4.05      0.50 o
  -1   4   2     1544.21     1548.41     20.09 o
   0   4   2     2783.95     3017.73     22.78 o
   1   4   2      152.42      164.12      2.32 o
   2   4   2        7.24        8.80      1.01 o
   3   4   2       52.52       51.63      1.46 o
   4   4   2        7.28       12.11      0.98 o
   5   4   2      131.89      150.95      3.03 o
   6   4   2       50.69       50.36      2.58 o
   7   4   2      974.53      928.39     11.01 o
   8   4   2       82.04       87.70      3.62 o
   9   4   2        0.53        2.14      1.19 o
  10   4   2        6.23        5.63      1.49 o
  11   4   2       36.63       45.44      4.62 o
 -13   5   2       14.06        8.25      3.52 o
 -12   5   2        0.08        2.70      3.38 o
 -11   5   2      108.73      111.26      4.33 o
 -10   5   2      131.45      115.36      4.14 o
  -9   5   2       12.58        6.03      1.90 o
  -8   5   2        0.57        0.14      1.39 o
  -7   5   2      262.75      261.31      4.21 o
  -6   5   2      433.64      471.39      5.63 o
  -5   5   2       34.43       34.23      1.44 o
  -4   5   2      138.63      160.74      3.96 o
  -3   5   2      140.51      146.30      3.16 o
  -2   5   2       47.35       50.57      1.16 o
  -1   5   2     1520.30     1570.42     15.17 o
   0   5   2     1467.52     1628.76     22.30 o
   1   5   2      219.28      195.95      2.61 o
   2   5   2       23.47       25.02      1.04 o
   3   5   2     1457.16     1526.81     11.38 o
   4   5   2     1624.38     1679.40     12.71 o
   5   5   2      286.99      292.07      4.27 o
   6   5   2        1.59        0.43      1.01 o
   7   5   2      828.66      776.65      9.79 o
   8   5   2      980.94      947.94     11.70 o
   9   5   2        3.57        4.12      1.39 o
  10   5   2       17.33       24.43      2.59 o
  11   5   2        1.00        5.64      3.03 o
 -13   6   2       30.01       23.04      4.63 o
 -12   6   2        3.94        8.17      2.33 o
 -11   6   2        3.66        7.38      1.80 o
 -10   6   2        0.09        0.26      1.42 o
  -9   6   2      182.94      162.34      4.54 o
  -8   6   2       31.43       27.32      2.49 o
  -7   6   2      302.82      236.84      4.08 o
  -6   6   2      107.59      119.37      2.59 o
  -5   6   2      691.02      704.64      7.01 o
  -4   6   2        4.81        5.20      0.81 o
  -3   6   2      969.14     1004.87     23.90 o
  -2   6   2      653.13      619.78      5.30 o
  -1   6   2        1.21        0.84      0.62 o
   0   6   2      220.76      244.83      2.74 o
   1   6   2      126.44      156.20      2.02 o
   2   6   2        5.81        3.27      0.57 o
   3   6   2     1324.13     1393.44     10.59 o
   4   6   2     3270.44     3314.37     22.69 o
   5   6   2        0.66       -0.60      0.60 o
   6   6   2      978.35      914.38     10.44 o
   7   6   2        2.54        2.46      1.13 o
   8   6   2     2760.94     2638.58     24.38 o
   9   6   2        3.56        5.82      1.47 o
  10   6   2      120.79      113.25      4.17 o
  11   6   2        7.26       11.89      2.63 o
 -13   7   2        7.04        4.52      3.35 o
 -12   7   2       24.74       35.79      5.41 o
 -11   7   2       17.67       13.09      2.12 o
 -10   7   2       10.59       16.19      3.30 o
  -9   7   2       96.60       72.53      3.59 o
  -8   7   2     1894.22     1770.13     17.74 o
  -7   7   2     1649.27     1537.12     15.44 o
  -6   7   2      203.96      214.43      3.49 o
  -5   7   2       22.02       26.22      1.59 o
  -4   7   2      754.00      791.71      8.29 o
  -3   7   2     4281.06     4558.12     36.16 o
  -2   7   2      718.74      691.24      5.85 o
  -1   7   2        4.49        6.96      1.24 o
   0   7   2       16.27       19.29      2.49 o
   1   7   2      427.52      467.80      5.01 o
   2   7   2      597.12      601.13      7.53 o
   3   7   2        3.09        6.14      0.79 o
   4   7   2        9.23        7.96      0.87 o
   5   7   2        2.66        2.02      0.72 o
   6   7   2       60.36       65.55      2.69 o
   7   7   2       50.93       49.77      2.74 o
   8   7   2        6.25       11.10      1.88 o
   9   7   2      140.21      131.17      4.18 o
  10   7   2        3.18        3.10      1.38 o
  11   7   2       36.28       37.19      5.05 o
 -13   8   2        0.04        3.80      3.25 o
 -12   8   2        8.20        9.11      2.59 o
 -11   8   2        1.55        2.12      1.59 o
 -10   8   2      213.25      190.13      5.22 o
  -9   8   2        3.63        1.92      1.66 o
  -8   8   2     1290.69     1267.30     13.88 o
  -7   8   2       56.32       54.58      2.49 o
  -6   8   2       37.03       24.31      1.91 o
  -5   8   2       60.24       71.72      2.23 o
  -4   8   2     2647.68     2736.93     23.12 o
  -3   8   2     2160.29     2277.87     19.21 o
  -2   8   2       71.89       90.72      1.38 o
  -1   8   2       28.17       20.89      1.49 o
   0   8   2       11.77       17.99      1.50 o
   1   8   2      874.85      898.10      7.55 o
   2   8   2      662.87      673.91      6.60 o
   3   8   2        9.96        6.65      0.82 o
   4   8   2       75.76       89.63      2.32 o
   5   8   2      922.78      894.57      8.76 o
   6   8   2        1.67        1.54      0.98 o
   7   8   2       73.11       71.35      3.05 o
   8   8   2       59.46       64.06      3.27 o
   9   8   2        5.25        8.20      1.64 o
  10   8   2        1.48        4.59      1.41 o
  11   8   2        0.79        0.36      2.65 o
 -13   9   2       11.47        9.72      5.11 o
 -12   9   2      130.29      128.71      9.34 o
 -11   9   2       12.15       11.26      2.11 o
 -10   9   2       25.96       20.72      2.34 o
  -9   9   2      230.91      180.52      5.31 o
  -8   9   2      468.81      391.66      6.50 o
  -7   9   2      120.40      110.43      3.19 o
  -6   9   2        8.16       12.26      1.34 o
  -5   9   2       46.65       70.47      2.27 o
  -4   9   2      860.56      937.55      9.56 o
  -3   9   2        0.13        0.15      0.50 o
  -2   9   2      221.91      232.83      2.90 o
  -1   9   2      484.30      490.12      9.20 o
   0   9   2        4.01        4.54      0.99 o
   1   9   2      214.68      212.17      2.55 o
   2   9   2      507.26      519.87      5.46 o
   3   9   2     1646.49     1714.45     13.44 o
   4   9   2       41.35       48.28      1.81 o
   5   9   2       30.48       33.75      1.83 o
   6   9   2       46.38       41.97      2.37 o
   7   9   2      304.69      299.12      5.63 o
   8   9   2       12.23       12.62      1.72 o
   9   9   2       25.17       26.80      2.36 o
  10   9   2        0.01        5.37      1.77 o
  11   9   2       13.58       10.74      3.07 o
 -12  10   2        7.86        7.49      2.86 o
 -11  10   2        8.62        8.97      1.92 o
 -10  10   2        0.60       -1.20      1.28 o
  -9  10   2      251.18      248.30      6.27 o
  -8  10   2        0.23        2.11      1.13 o
  -7  10   2      255.58      254.87      4.89 o
  -6  10   2       10.55        8.64      1.26 o
  -5  10   2      515.82      473.38      8.18 o
  -4  10   2       17.14       13.79      2.03 o
  -3  10   2        1.77        6.30      0.96 o
  -2  10   2      496.60      532.88      7.57 o
  -1  10   2     2297.45     2347.42     44.20 o
   0  10   2       63.57       67.19      3.09 o
   1  10   2        2.79        5.42      0.52 o
   2  10   2      754.56      752.05      7.21 o
   3  10   2      144.07      153.25      3.21 o
   4  10   2     1472.51     1525.04     12.62 o
   5  10   2       31.78       34.54      2.05 o
   6  10   2       14.99       14.86      1.76 o
   7  10   2        2.03        4.19      1.37 o
   8  10   2       13.52       10.65      2.64 o
   9  10   2       19.26       22.62      2.41 o
  10  10   2       80.69       81.28      5.00 o
  11  10   2       15.58       15.66      3.40 o
 -12  11   2        1.11        1.78      2.55 o
 -11  11   2       87.71       82.95      4.68 o
 -10  11   2        2.07        1.96      1.43 o
  -9  11   2      185.17      184.35      5.46 o
  -8  11   2       25.21       20.33      1.91 o
  -7  11   2       16.96       22.50      1.87 o
  -6  11   2       99.76       89.59      2.80 o
  -5  11   2       16.43       16.43      1.72 o
  -4  11   2      427.66      457.08      6.65 o
  -3  11   2      701.68      721.80      7.65 o
  -2  11   2      830.74      900.57      9.60 o
  -1  11   2      147.56      140.26      5.23 o
   0  11   2      747.19      764.84      7.77 o
   1  11   2       53.78       58.04      1.78 o
   2  11   2     1343.29     1348.54     11.53 o
   3  11   2       32.37       30.40      1.42 o
   4  11   2      209.13      232.15      3.59 o
   5  11   2       42.18       42.47      2.01 o
   6  11   2        4.18        2.76      1.20 o
   7  11   2        0.38        1.87      1.21 o
   8  11   2       44.99       42.55      2.97 o
   9  11   2        0.26        1.80      1.90 o
  10  11   2       58.54       73.57      5.78 o
  11  11   2       72.74       88.99      7.15 o
 -12  12   2       45.92       52.63      5.11 o
 -11  12   2        4.79        4.59      1.77 o
 -10  12   2      262.22      292.51     12.07 o
  -9  12   2        1.93        2.52      1.45 o
  -8  12   2       52.98       31.31      2.27 o
  -7  12   2        6.84        5.13      1.25 o
  -6  12   2      263.44      261.53      4.78 o
  -5  12   2        0.01        0.60      0.95 o
  -4  12   2     1056.03     1085.71     11.01 o
  -3  12   2       31.98       43.42      1.59 o
  -2  12   2      443.42      425.91      4.69 o
  -1  12   2       17.07       16.37      1.36 o
   0  12   2      607.01      614.90     11.02 o
   1  12   2     3016.48     3180.06     32.67 o
   2  12   2      538.10      577.40      6.05 o
   3  12   2      235.35      216.83      3.26 o
   4  12   2      146.95      143.36      2.83 o
   5  12   2       24.50       34.28      2.07 o
   6  12   2       60.80       61.13      3.11 o
   7  12   2       70.31       66.71      3.45 o
   8  12   2       19.13       15.56      2.05 o
   9  12   2       73.05       84.47      4.16 o
  10  12   2        0.13        2.58      1.87 o
  11  12   2      354.01      402.78     22.81 o
 -12  13   2        0.57       -2.29      2.29 o
 -11  13   2       34.05       38.77      3.21 o
 -10  13   2       20.64       27.13      2.86 o
  -9  13   2        0.26        1.60      1.17 o
  -8  13   2        7.28        2.46      1.51 o
  -7  13   2       42.24       42.08      2.49 o
  -6  13   2       38.16       30.49      2.04 o
  -5  13   2       12.05       16.93      1.43 o
  -4  13   2       56.63       95.29      2.51 o
  -3  13   2      406.31      395.83      5.15 o
  -2  13   2      387.23      422.53      6.74 o
  -1  13   2     1723.07     1889.16     20.98 o
   0  13   2      233.02      220.67      3.14 o
   1  13   2      878.49      874.27      9.97 o
   2  13   2     1015.46     1074.61     10.45 o
   3  13   2      282.17      242.69      3.73 o
   4  13   2        8.08        7.23      0.96 o
   5  13   2       42.67       34.33      2.04 o
   6  13   2      233.78      229.26      4.64 o
   7  13   2       14.79       12.80      1.82 o
   8  13   2       55.89       58.02      3.47 o
   9  13   2      182.80      185.03      5.50 o
  10  13   2       31.11       40.34      5.79 o
 -12  14   2        3.99        3.36      2.64 o
 -11  14   2     1096.23     1175.65     15.83 o
 -10  14   2        4.24        4.51      1.73 o
  -9  14   2       35.95       34.90      2.54 o
  -8  14   2        0.11       -0.84      0.96 o
  -7  14   2      288.77      267.10      5.25 o
  -6  14   2        6.48        8.22      1.34 o
  -5  14   2       40.06       51.82      2.29 o
  -4  14   2       49.26       48.25      2.00 o
  -3  14   2     1112.45     1099.47     10.90 o
  -2  14   2      325.08      356.91      6.11 o
  -1  14   2     5772.75     6358.42     90.94 o
   0  14   2      131.56      168.35      2.28 o
   1  14   2       16.04       15.14      1.49 o
   2  14   2       48.52       45.57      1.80 o
   3  14   2       88.08       84.06      2.10 o
   4  14   2       63.71       68.93      2.22 o
   5  14   2        9.82        8.37      1.22 o
   6  14   2      855.57      831.16      9.96 o
   7  14   2        6.74        7.60      1.54 o
   8  14   2       31.59       26.51      2.49 o
   9  14   2        0.01        3.69      1.58 o
  10  14   2      195.71      234.86     27.29 o
 -12  15   2       30.09       30.35      4.31 o
 -11  15   2        3.77        2.41      1.59 o
 -10  15   2       24.51       25.04      2.78 o
  -9  15   2      137.00      130.72      4.42 o
  -8  15   2        0.71       -0.33      1.03 o
  -7  15   2        5.90        0.40      1.03 o
  -6  15   2     2781.37     2727.63     24.80 o
  -5  15   2      384.85      351.07      5.55 o
  -4  15   2      718.99      694.46      8.18 o
  -3  15   2      568.35      500.59      6.86 o
  -2  15   2      124.60      141.85      3.62 o
  -1  15   2      368.85      374.80      8.60 o
   0  15   2      448.37      518.41      4.99 o
   1  15   2     1989.22     2065.33     17.81 o
   2  15   2       28.86       27.88      1.57 o
   3  15   2      204.73      202.53      3.45 o
   4  15   2        0.20        1.65      0.78 o
   5  15   2      191.74      183.86      4.26 o
   6  15   2        4.48        4.85      1.18 o
   7  15   2       98.99       96.65      4.15 o
   8  15   2       11.25       11.54      2.00 o
   9  15   2        6.03        8.72      2.25 o
  10  15   2       40.14       42.73      5.81 o
 -12  16   2       57.88       58.93      5.47 o
 -11  16   2       10.79       11.32      2.41 o
 -10  16   2      163.05      171.79      5.75 o
  -9  16   2       13.08       12.75      1.78 o
  -8  16   2       77.62       67.74      3.23 o
  -7  16   2        8.41        8.24      1.44 o
  -6  16   2     3815.86     3605.15     31.55 o
  -5  16   2      128.66      129.61      3.34 o
  -4  16   2      573.66      609.45      7.66 o
  -3  16   2       59.96       59.93      2.03 o
  -2  16   2       20.21       22.64      2.12 o
  -1  16   2      127.26      124.22      3.82 o
   0  16   2      188.66      220.77      3.19 o
   1  16   2      573.60      662.99      7.12 o
   2  16   2       36.30       37.62      1.78 o
   3  16   2       42.63       45.45      1.87 o
   4  16   2        7.99        8.16      1.27 o
   5  16   2        0.00        2.33      1.13 o
   6  16   2       79.69       74.95      5.27 o
   7  16   2       25.18       17.38      2.22 o
   8  16   2       64.31       62.45      4.20 o
   9  16   2       51.43       51.76      4.85 o
  10  16   2       11.05       16.72      4.23 o
 -11  17   2        9.76       19.46      2.87 o
 -10  17   2       88.46       96.67      4.84 o
  -9  17   2       17.05       12.42      2.09 o
  -8  17   2      641.81      614.02      9.60 o
  -7  17   2       99.34      102.85      3.39 o
  -6  17   2      187.35      149.10      3.88 o
  -5  17   2       97.88      104.75      3.10 o
  -4  17   2       58.53       48.88      2.15 o
  -3  17   2       22.69       26.84      1.60 o
  -2  17   2       50.41       43.11      2.33 o
  -1  17   2       74.43       79.25      2.50 o
   0  17   2      357.95      409.57      5.97 o
   1  17   2     2165.01     2116.42     23.43 o
   2  17   2       55.80       63.63      2.43 o
   3  17   2      150.70      156.20      4.70 o
   4  17   2      635.68      617.20      7.67 o
   5  17   2      353.45      334.50      6.53 o
   6  17   2     1826.31     1822.22     19.65 o
   7  17   2      493.61      457.80     11.53 o
   8  17   2        7.74        4.77      2.02 o
   9  17   2       11.32       20.11      7.59 o
  10  17   2        4.21        3.03      5.63 o
 -11  18   2      142.43      171.85      6.25 o
 -10  18   2        5.34        4.13      1.71 o
  -9  18   2      166.93      173.34      4.85 o
  -8  18   2       16.69       17.73      1.99 o
  -7  18   2      796.66      703.44      9.63 o
  -6  18   2       82.09       76.55      3.33 o
  -5  18   2     2234.75     2183.82     24.16 o
  -4  18   2        0.01        0.79      0.77 o
  -3  18   2       44.58       46.12      2.37 o
  -2  18   2       76.84       72.30      2.08 o
  -1  18   2       62.30       57.21      2.55 o
   0  18   2        0.09        2.33      0.90 o
   1  18   2      309.41      298.94      5.19 o
   2  18   2      995.95      981.29     11.79 o
   3  18   2      122.60      125.34      4.07 o
   4  18   2      137.44      139.10      3.39 o
   5  18   2      327.95      321.83      6.64 o
   6  18   2     1143.75     1108.17     16.01 o
   7  18   2        6.01        4.84      2.28 o
   8  18   2      102.09       85.57      9.42 o
   9  18   2       11.10        1.95      5.54 o
  10  18   2      279.69      290.77     19.47 o
 -11  19   2       90.15      116.35      6.10 o
 -10  19   2       82.64      101.81      5.02 o
  -9  19   2        0.55        0.31      1.21 o
  -8  19   2       35.71       34.01      2.54 o
  -7  19   2      143.64      107.83      3.53 o
  -6  19   2      138.46      150.78      5.29 o
  -5  19   2     1828.96     1767.31     23.09 o
  -4  19   2       15.37       15.56      1.49 o
  -3  19   2      226.25      236.98      6.70 o
  -2  19   2       74.40       80.12      2.47 o
  -1  19   2     1764.12     1689.29     25.83 o
   0  19   2       71.26       64.16      4.06 o
   1  19   2      135.69      121.61      3.31 o
   2  19   2        3.31        1.87      1.34 o
   3  19   2        2.26        3.70      1.28 o
   4  19   2       47.59       42.38      2.82 o
   5  19   2       55.01       55.75      3.68 o
   6  19   2      440.91      393.49      9.99 o
   7  19   2        0.59        0.55      1.82 o
   8  19   2       63.63       59.56      5.18 o
   9  19   2        5.32        0.54      6.31 o
 -11  20   2       13.41       10.99      3.18 o
 -10  20   2      788.80      857.13     16.34 o
  -9  20   2        0.22        0.61      1.34 o
  -8  20   2       73.41       93.44      3.61 o
  -7  20   2        4.97        5.02      1.34 o
  -6  20   2      105.08      109.11      3.43 o
  -5  20   2      212.81      204.16      4.41 o
  -4  20   2      186.18      184.27      3.95 o
  -3  20   2       46.74       44.55      2.56 o
  -2  20   2     2907.84     2831.34     32.32 o
  -1  20   2      261.17      270.14      6.89 o
   0  20   2        1.05        1.62      1.02 o
   1  20   2      599.32      589.66     10.37 o
   2  20   2     1036.80     1030.25     15.18 o
   3  20   2       14.75       15.84      2.46 o
   4  20   2       25.79       24.67      2.30 o
   5  20   2     1414.58     1376.77     18.27 o
   6  20   2        4.26        4.59      1.83 o
   7  20   2      881.21      775.80     15.86 o
   8  20   2       23.66       21.79      3.47 o
   9  20   2        3.20        1.32      3.39 o
 -11  21   2       16.46       21.23      4.37 o
 -10  21   2       85.41      105.84      5.61 o
  -9  21   2        0.58        0.49      1.59 o
  -8  21   2       54.79       45.65      3.39 o
  -7  21   2        7.42        4.41      1.62 o
  -6  21   2      110.04       93.16      3.25 o
  -5  21   2       55.28       54.61      3.16 o
  -4  21   2      139.49      118.78      5.01 o
  -3  21   2      244.40      205.23      5.93 o
  -2  21   2       17.75       17.51      2.39 o
  -1  21   2        2.94        1.97      1.24 o
   0  21   2       45.97       40.33      3.01 o
   1  21   2      450.39      454.77      9.00 o
   2  21   2      160.63      164.62      5.30 o
   3  21   2       89.10       81.77      4.39 o
   4  21   2       30.90       32.86      2.99 o
   5  21   2      495.45      464.25     10.67 o
   6  21   2        1.79        1.75      1.61 o
   7  21   2       70.27       60.57      5.12 o
   8  21   2       16.68       14.60      4.10 o
   9  21   2        9.54       16.86      4.35 o
 -10  22   2        1.88        0.39      2.01 o
  -9  22   2       12.14        6.03      1.91 o
  -8  22   2        2.84        1.88      2.09 o
  -7  22   2      502.94      432.93      8.52 o
  -6  22   2       23.28       20.03      2.25 o
  -5  22   2      139.46      146.24      4.46 o
  -4  22   2      144.04      151.33      5.25 o
  -3  22   2      736.72      618.34      9.47 o
  -2  22   2     1261.58     1270.27     15.43 o
  -1  22   2      535.92      506.27      9.61 o
   0  22   2       62.85       62.23      3.66 o
   1  22   2       90.38       84.50      3.87 o
   2  22   2     2285.51     2211.80     27.54 o
   3  22   2      229.04      211.10      5.36 o
   4  22   2      489.38      455.93     12.34 o
   5  22   2        2.02        2.55      1.55 o
   6  22   2       97.66       99.69      4.91 o
   7  22   2        1.48        2.75      2.02 o
   8  22   2      113.51      117.60     12.11 o
   9  22   2        5.68       10.85      4.08 o
 -10  23   2        2.25        6.13      2.45 o
  -9  23   2       34.09       37.63      3.36 o
  -8  23   2        4.92        5.40      1.90 o
  -7  23   2      282.71      242.80      6.34 o
  -6  23   2       21.68       17.21      2.62 o
  -5  23   2        0.06        1.29      1.58 o
  -4  23   2       17.84       19.14      4.58 o
  -3  23   2      674.48      626.76      9.70 o
  -2  23   2       54.61       48.95      3.02 o
  -1  23   2      131.85      142.07      4.86 o
   0  23   2      149.03      156.89      5.14 o
   1  23   2        0.66        0.57      1.89 o
   2  23   2        1.06        2.72      1.48 o
   3  23   2      243.10      195.82      5.27 o
   4  23   2       12.79       13.32      2.77 o
   5  23   2       18.67       17.08      3.15 o
   6  23   2      108.06      104.90      4.88 o
   7  23   2       30.38       31.74      3.92 o
   8  23   2        1.69        4.21      3.24 o
 -10  24   2       85.21       91.53      7.28 o
  -9  24   2       63.12       67.84      6.00 o
  -8  24   2      279.26      274.66      8.30 o
  -7  24   2        3.55        4.45      1.99 o
  -6  24   2      147.76      134.99      5.41 o
  -5  24   2       11.00        7.56      2.02 o
  -4  24   2      452.89      420.23      9.31 o
  -3  24   2       59.12       58.44      3.33 o
  -2  24   2      714.88      688.85     10.42 o
  -1  24   2        3.43        3.82      1.82 o
   0  24   2       69.10       69.44      4.44 o
   1  24   2       44.36       38.14      5.08 o
   2  24   2      286.20      266.71      7.09 o
   3  24   2       58.14       50.17      4.09 o
   4  24   2        8.21        5.70      2.34 o
   5  24   2        1.22        2.71      1.95 o
   6  24   2        4.79        2.57      1.60 o
   7  24   2        7.07        4.40      2.21 o
   8  24   2        0.10       -2.99      5.69 o
 -10  25   2      500.92      552.26     15.69 o
  -9  25   2      307.44      323.25     13.08 o
  -8  25   2        0.28        0.69      1.83 o
  -7  25   2        0.01       -1.63      1.72 o
  -6  25   2        0.00       -1.45      1.45 o
  -5  25   2        3.40        2.05      1.70 o
  -4  25   2       81.59       84.61      4.67 o
  -3  25   2      505.89      406.70      7.68 o
  -2  25   2      135.93      127.51      4.21 o
  -1  25   2       39.09       42.95      3.35 o
   0  25   2       56.68       52.75      3.73 o
   1  25   2       56.20       60.81      4.04 o
   2  25   2      220.11      183.83      5.95 o
   3  25   2     1000.94      939.85     13.53 o
   4  25   2        2.05       -0.45      1.67 o
   5  25   2        1.19        5.26      2.36 o
   6  25   2        0.92        0.06      1.98 o
   7  25   2        1.24        3.80      3.27 o
   8  25   2        0.17        3.90      3.42 o
  -9  26   2      248.86      271.48     19.03 o
  -8  26   2        0.42        2.81      1.97 o
  -7  26   2       87.21      104.22      5.12 o
  -6  26   2        1.87        3.95      1.79 o
  -5  26   2       19.04       19.46      2.72 o
  -4  26   2       28.42       28.29      3.23 o
  -3  26   2       28.06       40.93      2.97 o
  -2  26   2       30.74       24.76      2.35 o
  -1  26   2       54.53       57.74      3.95 o
   0  26   2       81.51       80.13      4.23 o
   1  26   2        3.50        4.51      1.82 o
   2  26   2       41.84       38.83      3.37 o
   3  26   2        0.31        1.48      1.37 o
   4  26   2      217.38      230.17      8.97 o
   5  26   2        4.81        2.30      2.18 o
   6  26   2       17.53        7.44      2.83 o
   7  26   2       28.37       27.97      5.70 o
   8  26   2       45.19       44.95      6.47 o
  -9  27   2        8.52       13.74      3.50 o
  -8  27   2        4.59        6.45      2.39 o
  -7  27   2      275.56      308.80     11.55 o
  -6  27   2        0.04       -0.41      1.62 o
  -5  27   2       31.10       41.37      3.72 o
  -4  27   2      249.97      246.27      7.29 o
  -3  27   2      424.96      403.09      7.92 o
  -2  27   2      307.07      262.55      6.26 o
  -1  27   2       39.83       39.75      3.95 o
   0  27   2       44.01       36.91      3.33 o
   1  27   2       32.37       31.67      3.20 o
   2  27   2       97.95       89.73      4.14 o
   3  27   2       91.61       85.94      4.88 o
   4  27   2      317.85      337.27     11.14 o
   5  27   2       26.27       22.51      4.02 o
   6  27   2       27.85       30.98      4.08 o
   7  27   2        3.49        3.39      3.37 o
  -9  28   2        4.44        2.25      3.12 o
  -8  28   2       10.54       16.98      6.77 o
  -7  28   2        2.54        4.06      2.06 o
  -6  28   2       16.30       14.58      2.55 o
  -5  28   2       21.51       19.84      2.87 o
  -4  28   2      528.56      542.59     11.43 o
  -3  28   2       49.42       49.36      3.93 o
  -2  28   2        3.66        5.49      1.56 o
  -1  28   2        0.81       -0.05      1.46 o
   0  28   2       51.73       44.24      3.74 o
   1  28   2       10.34        8.02      1.99 o
   2  28   2      136.08      126.16      4.60 o
   3  28   2      233.18      230.92      9.19 o
   4  28   2       67.78       71.19      6.06 o
   5  28   2      170.25      192.94      8.82 o
   6  28   2        0.30        0.96      3.43 o
   7  28   2      127.45      145.12     20.22 o
  -8  29   2       10.33        9.78      3.96 o
  -7  29   2       29.99       32.84      3.65 o
  -6  29   2       10.82        8.02      4.53 o
  -5  29   2      215.50      210.60      7.12 o
  -4  29   2      289.76      302.74      8.94 o
  -3  29   2        1.53        2.43      2.23 o
  -2  29   2      250.16      224.50      7.33 o
  -1  29   2       65.94       65.62      4.41 o
   0  29   2       63.09       64.11      4.48 o
   1  29   2       26.01       28.70      3.29 o
   2  29   2      123.14       97.13      4.18 o
   3  29   2       17.37       21.25      2.58 o
   4  29   2       12.54       13.50      3.31 o
   5  29   2       83.24       97.01      7.39 o
   6  29   2        3.29        3.66      2.71 o
  -8  30   2        2.17        5.17      2.76 o
  -7  30   2      457.57      513.71     12.23 o
  -6  30   2        5.67        7.60      3.27 o
  -5  30   2        2.79        4.64      2.60 o
  -4  30   2       18.17       22.15      2.98 o
  -3  30   2       23.04       26.70      3.14 o
  -2  30   2       61.32       53.87      4.57 o
  -1  30   2       66.67       57.94      3.74 o
   0  30   2        1.62        7.83      2.07 o
   1  30   2        5.14       -0.65      2.49 o
   2  30   2        9.11       10.22      2.00 o
   3  30   2       38.78       40.11      3.92 o
   4  30   2      137.48      142.30      8.79 o
   5  30   2        2.37        4.25      2.50 o
   6  30   2       67.80       74.44      5.89 o
  -7  31   2      171.83      197.87      9.16 o
  -6  31   2      212.37      254.66      8.23 o
  -5  31   2      178.16      203.96      9.67 o
  -4  31   2       35.90       34.43      6.29 o
  -3  31   2       64.19       65.48      4.84 o
  -2  31   2        6.33        6.31      1.88 o
  -1  31   2        2.34        2.20      2.14 o
   0  31   2       10.70       18.35      4.41 o
   1  31   2       33.34       31.84      3.65 o
   2  31   2        0.16       -0.05      1.39 o
   3  31   2       61.86       65.86     10.82 o
   4  31   2        1.89        4.65      2.74 o
   5  31   2      154.86      170.52      8.64 o
   6  31   2       58.37       58.62      5.55 o
  -7  32   2        2.70        2.06      3.86 o
  -6  32   2       16.19       20.53      3.23 o
  -5  32   2        0.00        0.07      1.80 o
  -4  32   2       65.12       71.95      5.03 o
  -3  32   2       37.55       45.65      4.01 o
  -2  32   2       59.38       65.00      4.02 o
  -1  32   2        2.22        2.61      1.60 o
   0  32   2       41.46       59.64      9.48 o
   1  32   2      180.12      187.17      6.79 o
   2  32   2       49.06       58.82      4.00 o
   3  32   2       59.11       51.59      5.36 o
   4  32   2       44.52       44.74      5.29 o
   5  32   2       16.99       15.24      3.68 o
  -6  33   2      147.11      190.11     13.78 o
  -5  33   2        2.72        0.65      3.30 o
  -4  33   2        1.22        3.73      2.05 o
  -3  33   2        1.78        1.15      1.86 o
  -2  33   2      132.04      142.27      5.92 o
  -1  33   2       25.94       32.17      3.03 o
   0  33   2        1.61        5.12      2.09 o
   1  33   2      311.45      340.67      9.35 o
   2  33   2       66.39       69.53      5.74 o
   3  33   2        0.00        0.59      2.25 o
   4  33   2        2.04        5.24      6.79 o
  -5  34   2       71.89       65.18      9.62 o
  -4  34   2        3.85        4.96      3.79 o
  -3  34   2        6.19        7.34      2.35 o
  -2  34   2       55.21       57.82      5.53 o
  -1  34   2       81.52       98.94      4.72 o
   0  34   2      137.10      162.40      6.51 o
   1  34   2       93.08      103.82      5.88 o
   2  34   2       19.67       25.81      3.32 o
   3  34   2        1.90        7.69      3.44 o
   4  34   2       13.36       11.78      4.14 o
  -5  35   2       52.10       44.89      8.21 o
  -4  35   2        0.04        0.47      2.93 o
  -3  35   2       37.44       38.08      7.52 o
  -2  35   2       11.26       18.93      5.57 o
  -1  35   2      506.76      576.30     15.68 o
   0  35   2       37.69       45.27      6.14 o
   1  35   2        4.59        3.87      2.08 o
   2  35   2        8.07        6.74      2.27 o
   3  35   2        2.06        0.97      2.53 o
  -3  36   2        1.80        3.83      3.64 o
  -2  36   2       83.49      109.67     12.23 o
  -1  36   2       35.66       34.72      6.84 o
   0  36   2       41.02       55.60      8.73 o
   1  36   2       79.02      117.25     10.33 o
   2  36   2       86.82      106.74      7.32 o
  -2  37   2       48.93       39.78      7.65 o
  -1  37   2        0.13        7.38      4.01 o
   0  37   2        0.56        1.36      3.37 o
 -13   1   3       48.23       47.36      8.38 o
 -12   1   3      351.19      430.48     18.26 o
 -11   1   3      176.73      176.16      5.84 o
 -10   1   3      115.60      116.09      5.29 o
  -9   1   3        0.49        1.43      1.46 o
  -8   1   3        8.29       10.79      1.68 o
  -7   1   3        1.06        4.66      1.00 o
  -6   1   3       68.24       76.61      2.02 o
  -5   1   3     1858.96     1949.31     15.72 o
  -4   1   3       51.53       61.24      1.65 o
  -3   1   3        3.02        1.78      0.58 o
  -2   1   3       71.74       74.02      1.76 o
  -1   1   3      506.47      593.18      9.49 o
   0   1   3      218.26      286.35      3.99 o
   1   1   3      840.28      904.58      7.23 o
   2   1   3      330.10      337.57      3.57 o
   3   1   3        0.02        0.01      0.69 o
   4   1   3       17.26       14.96      1.27 o
   5   1   3       41.07       49.24      2.25 o
   6   1   3       11.60        9.29      1.91 o
   7   1   3     1276.03     1216.10     13.64 o
   8   1   3      243.07      236.27      5.42 o
   9   1   3      189.00      175.80      4.96 o
  10   1   3       32.18       35.90      4.36 o
 -13   2   3        0.10       -3.64      3.64 o
 -12   2   3      123.17      136.71      9.85 o
 -11   2   3        5.28        4.69      3.01 o
 -10   2   3        0.33        3.24      1.59 o
  -9   2   3       41.76       37.90      2.92 o
  -8   2   3      150.12      140.36      4.45 o
  -7   2   3      631.99      642.03      7.24 o
  -6   2   3       25.66       29.00      2.07 o
  -5   2   3        9.21       20.97      1.23 o
  -4   2   3      505.62      504.86      5.33 o
  -3   2   3       23.17       24.61      1.17 o
  -2   2   3      153.54      151.16      2.32 o
  -1   2   3     3858.17     4139.60     52.17 o
   0   2   3        8.83        5.05      1.07 o
   1   2   3     1599.90     1640.66     11.74 o
   2   2   3       23.04       22.72      1.05 o
   3   2   3       24.99       34.21      1.49 o
   4   2   3        1.09        2.99      1.09 o
   5   2   3      778.49      748.61      8.17 o
   6   2   3        6.61        8.74      1.26 o
   7   2   3      130.40      130.76      3.88 o
   8   2   3        2.08        5.04      1.39 o
   9   2   3       75.37       73.80      3.78 o
  10   2   3        9.07       15.02      4.14 o
 -13   3   3       79.22       83.69     10.77 o
 -12   3   3      638.38      693.98     12.79 o
 -11   3   3        1.45        1.65      1.71 o
 -10   3   3       19.81       24.36      3.39 o
  -9   3   3      165.78      142.62      4.15 o
  -8   3   3      596.88      559.24     14.42 o
  -7   3   3      126.20      130.95      4.28 o
  -6   3   3       22.75       21.21      1.43 o
  -5   3   3     2804.70     3028.56     23.11 o
  -4   3   3       19.91       15.48      1.10 o
  -3   3   3       58.29       62.99      1.59 o
  -2   3   3      137.30      143.74      2.28 o
  -1   3   3       14.34       14.12      1.07 o
   0   3   3        9.04        4.91      0.83 o
   1   3   3     4509.95     4689.92     30.12 o
   2   3   3        4.63        2.91      0.54 o
   3   3   3       10.50       11.05      1.00 o
   4   3   3     1091.93     1119.99      9.66 o
   5   3   3      236.67      231.16      4.07 o
   6   3   3       25.11       21.70      1.63 o
   7   3   3      402.58      387.94      6.73 o
   8   3   3      151.82      149.49      4.39 o
   9   3   3        1.10        4.90      1.44 o
  10   3   3      135.40      142.35      5.92 o
 -13   4   3      207.09      250.01     10.97 o
 -12   4   3        8.16       12.58      2.95 o
 -11   4   3        5.19        5.87      1.85 o
 -10   4   3        0.34       -0.33      0.96 o
  -9   4   3       31.42       51.33      3.35 o
  -8   4   3      417.17      386.68      7.40 o
  -7   4   3     4175.66     3876.52     33.00 o
  -6   4   3      363.15      385.26      4.34 o
  -5   4   3      297.14      301.49      3.51 o
  -4   4   3     1856.63     2044.97     16.15 o
  -3   4   3      127.64      129.62      2.26 o
  -2   4   3      285.51      297.24      4.12 o
  -1   4   3      108.70      120.95      3.08 o
   0   4   3       83.89       97.07      2.32 o
   1   4   3        2.39        3.76      0.59 o
   2   4   3     1117.36     1088.95      9.98 o
   3   4   3       58.54       58.23      1.72 o
   4   4   3      210.48      237.70      3.60 o
   5   4   3       14.67       13.59      1.43 o
   6   4   3       82.95       76.57      2.61 o
   7   4   3       14.51       18.44      1.94 o
   8   4   3     1931.09     1895.32     19.42 o
   9   4   3        4.07        6.17      1.50 o
  10   4   3        0.45        7.04      2.33 o
 -13   5   3        0.13        3.33      2.72 o
 -12   5   3        1.19        1.99      2.33 o
 -11   5   3      132.59      125.06      4.94 o
 -10   5   3        5.32        3.33      1.87 o
  -9   5   3       14.56       10.10      2.79 o
  -8   5   3      106.28       99.43      4.38 o
  -7   5   3      315.63      291.80      5.08 o
  -6   5   3      692.05      702.86      7.28 o
  -5   5   3      344.97      362.34      4.52 o
  -4   5   3      373.81      406.65      4.69 o
  -3   5   3      698.64      757.19      7.04 o
  -2   5   3      622.82      635.28      7.96 o
  -1   5   3     3918.11     4103.37     29.66 o
   0   5   3        0.02        0.76      0.58 o
   1   5   3     2528.58     2517.03     22.15 o
   2   5   3      207.88      220.33      3.15 o
   3   5   3     1099.04     1077.57      9.03 o
   4   5   3       25.18       28.84      1.54 o
   5   5   3      157.80      163.69      3.17 o
   6   5   3       90.19       88.35      3.08 o
   7   5   3      168.82      166.11      4.34 o
   8   5   3      332.09      313.99      6.36 o
   9   5   3       83.87       80.47      4.31 o
  10   5   3        8.98       13.57      2.12 o
 -13   6   3        0.16        1.46      2.89 o
 -12   6   3       78.44       83.53      6.35 o
 -11   6   3        3.29        3.97      1.64 o
 -10   6   3      380.01      363.15      7.11 o
  -9   6   3       35.07       30.07      2.77 o
  -8   6   3      584.57      527.98      8.36 o
  -7   6   3      437.94      419.67      6.98 o
  -6   6   3       33.29       32.39      2.00 o
  -5   6   3       60.31       68.04      1.88 o
  -4   6   3      217.86      235.96      3.38 o
  -3   6   3       59.53       65.31      1.78 o
  -2   6   3       18.64       20.34      0.97 o
  -1   6   3      458.47      504.61      4.58 o
   0   6   3        6.66        5.90      0.67 o
   1   6   3      551.21      525.14      5.93 o
   2   6   3       31.02       30.48      1.55 o
   3   6   3     1536.70     1573.51     12.16 o
   4   6   3       12.42       15.60      1.22 o
   5   6   3      643.32      675.13      7.09 o
   6   6   3       15.08       14.42      1.63 o
   7   6   3      141.98      134.61      3.93 o
   8   6   3      109.06      108.08      3.79 o
   9   6   3       82.91       83.26      4.51 o
  10   6   3        3.96        2.79      1.97 o
 -13   7   3        5.91        5.93      5.44 o
 -12   7   3       62.24       76.19      5.90 o
 -11   7   3        2.18        1.97      1.50 o
 -10   7   3       45.38       47.87      3.11 o
  -9   7   3      532.14      387.86      7.81 o
  -8   7   3     3744.13     3427.46     30.41 o
  -7   7   3      819.04      776.02      9.42 o
  -6   7   3      294.83      286.34      5.32 o
  -5   7   3      208.99      224.18      3.70 o
  -4   7   3       49.91       57.92      2.24 o
  -3   7   3        1.87        0.81      0.67 o
  -2   7   3     2387.89     2395.23     19.86 o
  -1   7   3     1978.88     2028.26     42.25 o
   0   7   3      259.11      268.14      3.34 o
   1   7   3      957.13      904.54     10.02 o
   2   7   3       41.71       36.39      1.44 o
   3   7   3      178.90      187.43      3.15 o
   4   7   3      432.68      441.45      5.18 o
   5   7   3        7.75        8.05      1.06 o
   6   7   3       24.70       24.78      2.07 o
   7   7   3      117.52      119.93      3.72 o
   8   7   3       95.09       97.03      3.64 o
   9   7   3      364.85      346.75      7.07 o
  10   7   3       12.18       13.82      2.27 o
 -13   8   3      221.89      252.91     17.41 o
 -12   8   3        0.12        1.43      2.39 o
 -11   8   3       99.67      118.52      5.00 o
 -10   8   3       15.33       14.80      2.23 o
  -9   8   3     1383.77     1083.21     14.85 o
  -8   8   3     1324.83     1190.77     13.27 o
  -7   8   3        0.71        1.15      0.96 o
  -6   8   3      120.76      125.02      4.35 o
  -5   8   3       23.28       28.89      1.61 o
  -4   8   3        2.80        2.19      0.95 o
  -3   8   3     1451.61     1521.14     13.65 o
  -2   8   3      816.74      791.25      8.63 o
  -1   8   3        4.27        1.79      0.96 o
   0   8   3      336.11      381.81      6.79 o
   1   8   3       21.44       21.47      1.50 o
   2   8   3      326.77      325.68      4.00 o
   3   8   3      124.44      128.18      2.59 o
   4   8   3       64.18       70.02      2.18 o
   5   8   3       53.91       57.94      2.63 o
   6   8   3        0.64       -0.38      1.00 o
   7   8   3      145.42      145.56      4.33 o
   8   8   3      970.14      940.23     12.09 o
   9   8   3        1.59        5.20      1.42 o
  10   8   3       33.88       40.64      4.26 o
 -13   9   3       95.92      106.81     14.28 o
 -12   9   3       98.22       97.37      5.77 o
 -11   9   3       21.78       22.59      2.79 o
 -10   9   3        1.99        2.34      1.59 o
  -9   9   3        2.41        2.35      1.50 o
  -8   9   3      327.80      264.62      5.26 o
  -7   9   3       95.89       83.55      2.85 o
  -6   9   3        1.09       -0.65      0.80 o
  -5   9   3       96.09      109.78      2.51 o
  -4   9   3       57.64       51.08      2.62 o
  -3   9   3     2421.59     2518.00     23.49 o
  -2   9   3      681.09      685.97     46.53 o
  -1   9   3     1171.87     1182.45     15.11 o
   0   9   3      530.41      508.36      8.95 o
   1   9   3       23.60       20.61      1.34 o
   2   9   3      203.57      185.10      3.04 o
   3   9   3      706.05      718.62      7.18 o
   4   9   3      554.24      549.30      6.75 o
   5   9   3      175.11      180.52      3.49 o
   6   9   3       19.20       17.11      1.90 o
   7   9   3      165.35      172.25      4.91 o
   8   9   3       25.16       23.41      2.40 o
   9   9   3        3.58        4.84      1.53 o
  10   9   3        3.96       13.06      3.97 o
 -12  10   3        9.51        9.23      2.47 o
 -11  10   3        2.21        4.69      1.71 o
 -10  10   3      120.69      132.97      7.37 o
  -9  10   3        2.33        5.09      1.62 o
  -8  10   3      126.80      130.79      3.71 o
  -7  10   3       79.44       81.93      2.95 o
  -6  10   3        0.23       -0.18      0.85 o
  -5  10   3      116.58      127.74      3.01 o
  -4  10   3      351.35      371.90      6.84 o
  -3  10   3       80.95       90.12      2.03 o
  -2  10   3      183.16      224.34      6.89 o
  -1  10   3        0.31        0.29      0.56 o
   0  10   3       18.45       18.03      1.81 o
   1  10   3        0.53        2.22      0.50 o
   2  10   3        2.63        1.26      0.60 o
   3  10   3       94.69      101.85      2.32 o
   4  10   3       10.07       12.22      1.19 o
   5  10   3        2.97        4.80      2.46 o
   6  10   3        2.09        0.27      1.01 o
   7  10   3       69.10       74.82      5.42 o
   8  10   3       29.70       28.61      2.61 o
   9  10   3      204.71      192.59      6.54 o
  10  10   3       13.76       14.03      8.25 o
 -12  11   3        0.29        1.51      2.90 o
 -11  11   3       99.93      107.89      4.74 o
 -10  11   3        8.18       10.79      2.06 o
  -9  11   3      164.86      142.48      4.77 o
  -8  11   3      132.55      115.03      3.51 o
  -7  11   3       58.66       56.50      2.68 o
  -6  11   3       56.66       53.39      2.38 o
  -5  11   3       94.98       97.10      2.65 o
  -4  11   3      190.82      195.78      3.50 o
  -3  11   3        2.12        1.32      0.47 o
  -2  11   3        0.66        2.36      0.94 o
  -1  11   3     1823.46     1919.35     22.86 o
   0  11   3      230.82      216.15      6.34 o
   1  11   3       12.75       10.62      0.86 o
   2  11   3      151.20      157.14      2.93 o
   3  11   3       11.62       15.50      1.18 o
   4  11   3       32.20       34.20      1.75 o
   5  11   3      103.07      101.28      2.68 o
   6  11   3       83.36       80.02      2.99 o
   7  11   3      267.19      254.48      6.80 o
   8  11   3       27.36       27.20      3.01 o
   9  11   3      309.30      243.82     11.13 o
  10  11   3       75.35       95.81      8.59 o
 -12  12   3        0.24        1.35      2.32 o
 -11  12   3       37.05       36.13      3.05 o
 -10  12   3        6.84        8.95      1.97 o
  -9  12   3        1.16        1.49      1.21 o
  -8  12   3       27.24       21.32      1.94 o
  -7  12   3      178.11      148.08      3.78 o
  -6  12   3        1.42       -0.03      0.89 o
  -5  12   3      280.29      289.24      4.73 o
  -4  12   3      495.44      585.36      6.99 o
  -3  12   3      306.35      324.36      5.63 o
  -2  12   3      831.10      915.43     12.58 o
  -1  12   3       16.40       13.78      1.71 o
   0  12   3     1384.17     1352.39     17.50 o
   1  12   3       61.05       55.85      1.78 o
   2  12   3      116.43      134.74      8.90 o
   3  12   3       15.12       17.61      1.52 o
   4  12   3        7.18        7.36      1.18 o
   5  12   3       38.96       41.01      2.44 o
   6  12   3       27.74       24.87      2.55 o
   7  12   3      111.47      105.93      4.52 o
   8  12   3      219.04      198.83     11.08 o
   9  12   3        0.26        8.30      3.82 o
  10  12   3        7.46        9.19      3.95 o
 -12  13   3       23.22       30.61      4.72 o
 -11  13   3       11.64       13.85      2.28 o
 -10  13   3        0.02       -1.31      1.67 o
  -9  13   3        0.27        1.08      1.18 o
  -8  13   3       18.72        9.07      1.75 o
  -7  13   3       92.82       84.80      2.98 o
  -6  13   3      703.20      637.18      8.26 o
  -5  13   3       23.05       25.63      1.72 o
  -4  13   3        0.29        0.57      1.01 o
  -3  13   3       70.86       78.62      1.72 o
  -2  13   3      732.59      818.71     11.75 o
  -1  13   3        5.91        7.06      1.49 o
   0  13   3       32.45       29.44      2.44 o
   1  13   3      907.08     1023.71     11.51 o
   2  13   3      472.15      478.76      7.01 o
   3  13   3        5.58        6.69      1.03 o
   4  13   3      127.79      142.58      3.34 o
   5  13   3        2.76        4.37      1.42 o
   6  13   3       13.14       13.84      2.13 o
   7  13   3       23.95       23.92      3.34 o
   8  13   3       23.62       27.61      3.75 o
   9  13   3      333.79      351.42     17.48 o
  10  13   3       87.77       99.07      8.97 o
 -12  14   3       70.66       83.72     10.60 o
 -11  14   3        9.66        9.95      2.41 o
 -10  14   3      315.14      326.18      9.40 o
  -9  14   3        8.73        6.18      1.97 o
  -8  14   3       23.10       18.28      1.86 o
  -7  14   3       12.71        8.82      1.44 o
  -6  14   3     3840.61     3567.18     31.12 o
  -5  14   3      121.14      107.02      2.89 o
  -4  14   3      459.42      437.86      7.07 o
  -3  14   3      191.02      173.14      2.64 o
  -2  14   3      226.52      234.89      5.33 o
  -1  14   3     1547.12     1744.71     21.62 o
   0  14   3        5.74        9.73      1.67 o
   1  14   3     1631.43     1801.04     22.72 o
   2  14   3       22.20       22.67      1.69 o
   3  14   3       78.20       81.61      2.48 o
   4  14   3       23.26       24.87      1.75 o
   5  14   3       69.12       62.24      3.79 o
   6  14   3       43.16       36.64      3.14 o
   7  14   3      331.91      341.19      9.89 o
   8  14   3        2.36        2.68      2.10 o
   9  14   3       64.16       63.54      7.11 o
 -12  15   3      111.70      115.52      6.50 o
 -11  15   3        0.28        3.05      2.51 o
 -10  15   3        3.96        2.02      1.57 o
  -9  15   3        0.00        1.17      1.20 o
  -8  15   3        4.14        3.27      1.26 o
  -7  15   3       26.74       26.67      2.20 o
  -6  15   3        3.85        1.33      1.00 o
  -5  15   3      840.33      812.62      9.47 o
  -4  15   3        0.70        2.54      1.13 o
  -3  15   3        9.48        6.05      1.13 o
  -2  15   3        1.48        0.59      1.12 o
  -1  15   3      497.97      551.72      9.38 o
   0  15   3       86.43       92.74      5.43 o
   1  15   3       63.09       67.33      3.45 o
   2  15   3       25.34       28.63      2.76 o
   3  15   3        7.64        6.73      1.22 o
   4  15   3      131.17      128.69      4.46 o
   5  15   3      162.46      181.36      5.92 o
   6  15   3     1118.44     1011.58     16.21 o
   7  15   3       15.25       13.10      2.80 o
   8  15   3       53.69       45.79      4.67 o
   9  15   3        6.54        7.11      3.64 o
 -12  16   3        1.11       -2.21      2.21 o
 -11  16   3      103.93      106.09      7.30 o
 -10  16   3        0.85        2.48      1.66 o
  -9  16   3      248.98      242.20      5.58 o
  -8  16   3       38.53       39.88      2.59 o
  -7  16   3      300.13      279.98      5.48 o
  -6  16   3        0.84        3.32      1.54 o
  -5  16   3      264.37      267.53      6.33 o
  -4  16   3      235.85      218.83      4.23 o
  -3  16   3       44.74       49.58      3.30 o
  -2  16   3        0.00        1.72      1.23 o
  -1  16   3      176.21      176.03      4.94 o
   0  16   3       14.48       12.03      1.93 o
   1  16   3      298.53      299.14      6.99 o
   2  16   3      212.52      202.42      5.84 o
   3  16   3        7.06        6.95      1.48 o
   4  16   3       64.27       57.96      3.92 o
   5  16   3       17.23       17.29      2.32 o
   6  16   3     2020.75     1854.57     23.43 o
   7  16   3       13.84       10.45      3.70 o
   8  16   3       49.60       33.80      4.26 o
   9  16   3        0.07        7.94      3.83 o
 -12  17   3       24.71       28.37      5.31 o
 -11  17   3        4.54        1.34      2.64 o
 -10  17   3        5.94        3.03      3.51 o
  -9  17   3       94.48       95.03      4.22 o
  -8  17   3      104.53      104.82      6.87 o
  -7  17   3       15.96       24.36      2.44 o
  -6  17   3      984.48      933.52     13.63 o
  -5  17   3       26.95       32.59      2.39 o
  -4  17   3        7.54        6.41      1.60 o
  -3  17   3       17.71       24.70      2.47 o
  -2  17   3        4.16        8.39      1.99 o
  -1  17   3        6.47        8.38      1.72 o
   0  17   3        2.81        5.71      1.62 o
   1  17   3      876.13      867.80     13.57 o
   2  17   3      163.88      156.82      5.24 o
   3  17   3       33.82       30.97      2.53 o
   4  17   3      266.34      259.68      5.51 o
   5  17   3      144.95      141.96      5.10 o
   6  17   3      960.20      924.44     14.73 o
   7  17   3      162.42      151.40      6.76 o
   8  17   3        0.55        1.21      2.86 o
   9  17   3       10.24       11.48      4.21 o
 -11  18   3        0.09        6.27      3.09 o
 -10  18   3      310.62      335.87      9.47 o
  -9  18   3       37.38       42.47      3.40 o
  -8  18   3      213.52      190.01      5.50 o
  -7  18   3       93.61       84.16      3.85 o
  -6  18   3     3431.68     3189.10     32.43 o
  -5  18   3      570.65      525.92     13.13 o
  -4  18   3        0.81        1.38      1.12 o
  -3  18   3      115.73      114.86      4.35 o
  -2  18   3       73.25       73.05      4.35 o
  -1  18   3     1032.99     1009.26     18.38 o
   0  18   3       15.28       10.91      2.82 o
   1  18   3       52.62       65.84      3.82 o
   2  18   3      237.10      219.00      6.26 o
   3  18   3      179.76      184.39      5.77 o
   4  18   3       29.14       25.30      2.58 o
   5  18   3      925.54      863.83     13.71 o
   6  18   3      118.68      119.53      4.98 o
   7  18   3       11.15       10.77      2.95 o
   8  18   3        1.13       -0.57      1.96 o
   9  18   3       54.03       50.78      6.60 o
 -11  19   3       89.62      107.92      7.46 o
 -10  19   3      147.59      173.86      6.93 o
  -9  19   3        3.44        2.85      1.65 o
  -8  19   3      222.34      217.87      5.99 o
  -7  19   3       44.65       47.46      3.25 o
  -6  19   3      903.29      773.01     13.65 o
  -5  19   3     2869.72     2771.13     33.77 o
  -4  19   3       16.26       13.25      2.14 o
  -3  19   3       79.74       73.01      3.64 o
  -2  19   3      425.81      423.39     22.34 o
  -1  19   3      544.35      492.74     11.72 o
   0  19   3      115.92      111.54      5.34 o
   1  19   3      366.45      357.53      8.00 o
   2  19   3      575.80      552.28     10.59 o
   3  19   3       42.00       44.49      3.07 o
   4  19   3       14.49       15.01      2.58 o
   5  19   3      558.37      560.38     12.25 o
   6  19   3      151.95      148.19      5.59 o
   7  19   3       51.67       45.67      3.87 o
   8  19   3        0.04        2.28      2.38 o
   9  19   3        0.01        2.70      2.40 o
 -11  20   3      171.44      165.61     12.63 o
 -10  20   3        0.62        4.38      2.52 o
  -9  20   3       17.21       14.73      2.62 o
  -8  20   3        7.76       10.48      2.37 o
  -7  20   3      142.51      114.01      5.06 o
  -6  20   3       94.92       78.46      4.50 o
  -5  20   3       58.69       57.62      4.07 o
  -4  20   3        0.95        1.13      1.19 o
  -3  20   3       27.93       23.22      2.64 o
  -2  20   3     1350.82     1288.47     22.54 o
  -1  20   3      322.36      298.56      8.84 o
   0  20   3       28.15       29.45      3.44 o
   1  20   3      380.91      362.43      8.20 o
   2  20   3     2953.90     2869.91     34.97 o
   3  20   3        2.83        5.01      1.48 o
   4  20   3      324.27      318.84     11.61 o
   5  20   3        6.46       10.34      2.50 o
   6  20   3      586.59      557.45     12.90 o
   7  20   3        1.10        1.10      1.81 o
   8  20   3      111.02      119.48     14.47 o
 -11  21   3       58.91       44.37      8.24 o
 -10  21   3        7.97       11.68      3.20 o
  -9  21   3        8.30        7.71      2.32 o
  -8  21   3      206.74      209.30      7.09 o
  -7  21   3        0.11        3.03      3.24 o
  -6  21   3       16.37       13.15      2.35 o
  -5  21   3       15.28       13.30      2.33 o
  -4  21   3      120.56      104.53      4.50 o
  -3  21   3      198.44      188.10      7.11 o
  -2  21   3        0.32        5.27      1.97 o
  -1  21   3        4.41        7.54      2.01 o
   0  21   3      377.64      382.02     10.82 o
   1  21   3        6.46        4.08      1.84 o
   2  21   3     3499.61     3449.80     51.71 o
   3  21   3       63.17       57.24      3.57 o
   4  21   3      127.76      127.29      5.69 o
   5  21   3      690.71      655.83     24.81 o
   6  21   3       26.86       23.44      2.80 o
   7  21   3       11.75        7.38      3.71 o
   8  21   3       56.30       56.14     10.87 o
 -10  22   3      137.61      159.99      8.14 o
  -9  22   3        9.29        8.19      2.46 o
  -8  22   3      124.81      124.08      5.92 o
  -7  22   3      150.25      132.86      7.43 o
  -6  22   3        0.43       -1.36      1.40 o
  -5  22   3       35.13       31.48      3.27 o
  -4  22   3       16.76       15.53      2.41 o
  -3  22   3        8.02        7.68      1.85 o
  -2  22   3      214.69      214.70      7.78 o
  -1  22   3       50.18       54.95      4.62 o
   0  22   3       14.83       19.63      4.78 o
   1  22   3       33.53       29.77      3.55 o
   2  22   3       16.22       12.00      2.59 o
   3  22   3      287.57      285.44      6.84 o
   4  22   3       43.46       45.60      4.17 o
   5  22   3      154.64      150.22      6.54 o
   6  22   3       28.22       29.29      3.25 o
   7  22   3       13.81        9.94      3.88 o
   8  22   3       12.47        5.08      6.34 o
 -10  23   3       10.96       23.69      4.29 o
  -9  23   3      287.10      291.09      8.93 o
  -8  23   3       12.17        7.37      3.86 o
  -7  23   3       69.03       71.57      4.96 o
  -6  23   3       42.88       32.26      3.46 o
  -5  23   3       22.26       23.84      3.19 o
  -4  23   3      371.14      370.50      9.16 o
  -3  23   3       10.28       14.74      2.34 o
  -2  23   3     3509.29     3509.82     50.52 o
  -1  23   3      318.97      291.53      9.18 o
   0  23   3       40.39       39.55      4.08 o
   1  23   3      112.40      117.43     12.72 o
   2  23   3       65.48       58.13      4.17 o
   3  23   3      612.57      558.16     10.04 o
   4  23   3        3.75        3.26      1.90 o
   5  23   3      298.96      277.57      8.86 o
   6  23   3       14.52       13.88      3.13 o
   7  23   3       10.93       13.62      3.37 o
   8  23   3       53.87       65.79     12.02 o
 -10  24   3        6.73       14.18      3.50 o
  -9  24   3      548.97      566.54     15.74 o
  -8  24   3        6.55        9.22      2.37 o
  -7  24   3        1.71        0.15      1.59 o
  -6  24   3        6.46        2.14      1.96 o
  -5  24   3       84.46       67.86      4.63 o
  -4  24   3      256.81      253.37      7.42 o
  -3  24   3      981.14      916.01     20.00 o
  -2  24   3     3610.56     3387.13     40.17 o
  -1  24   3        9.34       11.32      2.53 o
   0  24   3        4.17        1.47      1.81 o
   1  24   3       20.03       19.45      3.16 o
   2  24   3     1417.74     1335.76     20.06 o
   3  24   3      119.62      112.91      4.53 o
   4  24   3      228.57      208.81      7.44 o
   5  24   3       50.82       53.68      4.79 o
   6  24   3      112.55      115.97      7.90 o
   7  24   3        0.42        0.87      2.18 o
 -10  25   3       57.43       56.97      6.08 o
  -9  25   3     1028.81     1097.70     23.71 o
  -8  25   3        0.39       -0.54      2.65 o
  -7  25   3        3.82        4.73      2.08 o
  -6  25   3        9.79        6.07      2.07 o
  -5  25   3       58.40       52.15      4.16 o
  -4  25   3        0.01       -0.63      1.50 o
  -3  25   3       98.37       90.28      4.50 o
  -2  25   3      107.27       79.71      4.43 o
  -1  25   3       20.24       20.87      3.65 o
   0  25   3       54.55       59.56      9.82 o
   1  25   3        1.83        0.24      4.33 o
   2  25   3       19.36       20.83      2.91 o
   3  25   3      400.98      392.20      8.42 o
   4  25   3      101.27       99.73      5.87 o
   5  25   3       12.21       15.17      3.16 o
   6  25   3      126.47      117.29      7.47 o
   7  25   3        4.46        6.77      2.80 o
  -9  26   3      242.33      280.64     11.03 o
  -8  26   3        8.41        9.48      2.64 o
  -7  26   3       15.88       19.76      2.96 o
  -6  26   3       18.29       23.37      3.12 o
  -5  26   3        3.75        2.66      1.85 o
  -4  26   3      215.18      187.09      6.53 o
  -3  26   3      291.64      278.66      8.52 o
  -2  26   3      726.76      623.70     14.45 o
  -1  26   3      332.59      298.31     13.63 o
   0  26   3        6.82        4.70      3.41 o
   1  26   3       99.28      106.37      5.92 o
   2  26   3       42.90       36.87      3.68 o
   3  26   3      108.03      102.58      4.57 o
   4  26   3        6.14        5.52      2.22 o
   5  26   3       15.69       16.52      3.21 o
   6  26   3       49.87       45.55      4.86 o
   7  26   3        4.37        7.25      3.00 o
  -9  27   3       19.26       18.51      3.84 o
  -8  27   3       10.76        7.93      2.92 o
  -7  27   3      143.20      158.74      6.50 o
  -6  27   3        3.84        2.32      2.16 o
  -5  27   3        2.17        1.52      1.93 o
  -4  27   3       13.34       13.85      2.55 o
  -3  27   3       27.16       18.61      2.70 o
  -2  27   3       66.41       64.16      6.27 o
  -1  27   3       25.68       27.71      4.64 o
   0  27   3       27.17       26.26      3.80 o
   1  27   3       31.78       19.67      3.36 o
   2  27   3       58.42       61.06      4.00 o
   3  27   3      149.49      132.21      5.08 o
   4  27   3        0.10        0.99      1.82 o
   5  27   3      181.12      186.20      7.62 o
   6  27   3        1.10        4.36      2.73 o
  -8  28   3        9.07       12.45      3.36 o
  -7  28   3       12.93       14.37      2.95 o
  -6  28   3       49.55       48.00      4.40 o
  -5  28   3      156.04      165.30      6.46 o
  -4  28   3       12.93       14.73      2.67 o
  -3  28   3        0.00        0.66      1.64 o
  -2  28   3      117.42      106.86      5.22 o
  -1  28   3       75.37       73.53      5.89 o
   0  28   3        6.32        1.66      3.86 o
   1  28   3        1.76        0.08      1.91 o
   2  28   3      442.05      395.27      8.68 o
   3  28   3        3.56        5.71      1.91 o
   4  28   3       16.64       17.60      3.09 o
   5  28   3        1.30        4.12      2.26 o
   6  28   3       93.02      105.31      7.05 o
  -8  29   3       28.24       44.92      5.51 o
  -7  29   3        5.28        5.35      2.88 o
  -6  29   3        1.17        4.37      2.19 o
  -5  29   3      172.29      179.66      6.85 o
  -4  29   3       76.10       90.44      5.29 o
  -3  29   3        0.33        0.63      1.53 o
  -2  29   3       69.01       53.57      4.35 o
  -1  29   3       67.16       64.74      5.70 o
   0  29   3       58.21       63.11     11.15 o
   1  29   3       14.71       14.24      3.20 o
   2  29   3       17.68        8.45      2.06 o
   3  29   3       15.45       11.24      2.89 o
   4  29   3       59.74       62.07      5.32 o
   5  29   3       43.06       44.30      4.85 o
  -8  30   3        6.78        8.01      3.15 o
  -7  30   3       19.17       22.88      5.85 o
  -6  30   3       80.25       99.38      5.90 o
  -5  30   3      435.18      487.51     11.67 o
  -4  30   3      139.19      143.31      6.09 o
  -3  30   3       16.37       13.21      2.55 o
  -2  30   3        1.67        2.60      1.76 o
  -1  30   3        5.94        7.10      2.52 o
   0  30   3       14.25       12.13      3.09 o
   1  30   3       33.25       36.32      4.62 o
   2  30   3       69.98       75.81      4.65 o
   3  30   3      160.90      177.05      7.87 o
   4  30   3       40.74       35.04      4.18 o
   5  30   3       79.22      106.34      6.58 o
  -7  31   3       27.76       35.60      5.08 o
  -6  31   3      223.71      260.95     13.64 o
  -5  31   3        0.63       -1.11      2.45 o
  -4  31   3        2.20        2.21      1.98 o
  -3  31   3       10.79        7.24      2.31 o
  -2  31   3        1.51        3.11      1.91 o
  -1  31   3       25.61       21.49      3.73 o
   0  31   3       37.02       37.67      4.67 o
   1  31   3       31.46       33.55      4.49 o
   2  31   3       12.25        9.13      2.62 o
   3  31   3        7.24        3.37      2.41 o
   4  31   3        0.90        0.58      2.37 o
  -6  32   3       45.47       48.44      5.63 o
  -5  32   3        9.93       11.49      4.53 o
  -4  32   3       22.66       22.47      3.17 o
  -3  32   3        0.00        0.63      1.71 o
  -2  32   3       18.41       20.78      3.03 o
  -1  32   3        0.39        1.00      1.68 o
   0  32   3      293.36      303.59     12.68 o
   1  32   3       58.67       57.84      5.72 o
   2  32   3       63.43       71.61      6.18 o
   3  32   3       17.18       20.75      3.65 o
   4  32   3       84.54      104.03      6.88 o
  -6  33   3       26.75       39.44      5.19 o
  -5  33   3        4.31        7.27      2.89 o
  -4  33   3       22.25       31.81      4.58 o
  -3  33   3       38.53       47.31      4.38 o
  -2  33   3       13.92       14.29      2.87 o
  -1  33   3       16.36       20.16      3.02 o
   0  33   3       41.34       53.89      8.10 o
   1  33   3        3.34        3.24      2.51 o
   2  33   3        5.84       -0.07      1.79 o
   3  33   3        0.09        0.10      2.71 o
  -5  34   3       50.93       64.84      6.51 o
  -4  34   3       58.62       62.99      6.30 o
  -3  34   3      114.73      106.71      7.27 o
  -2  34   3       65.07       67.83      6.39 o
  -1  34   3      159.48      173.85      8.56 o
   0  34   3        1.53        1.94      3.23 o
   1  34   3        8.58       11.59      3.31 o
   2  34   3        3.09        3.41      2.20 o
  -4  35   3        4.54        8.36      3.05 o
  -3  35   3        1.79        7.58      2.78 o
  -2  35   3       13.43       17.69      5.08 o
  -1  35   3       32.45       35.87      4.98 o
   0  35   3       50.50       66.13     17.74 o
   1  35   3      334.08      360.10     15.84 o
  -2  36   3       32.21       24.23      4.35 o
  -1  36   3        9.47        9.05      3.18 o
 -13   0   4       12.42        2.45      4.52 o
 -12   0   4     1402.22     1542.54     29.90 o
 -11   0   4      209.35      222.93     13.50 o
 -10   0   4        2.09       -1.40      2.21 o
  -9   0   4       81.96       87.62      5.26 o
  -8   0   4       36.54       40.67      5.99 o
  -7   0   4       40.57       36.46      2.66 o
  -6   0   4       19.43       21.35      2.00 o
  -5   0   4     1017.87      995.23     13.31 o
  -4   0   4      300.28      308.65      5.85 o
  -3   0   4     2224.17     2219.15     24.77 o
  -2   0   4       49.31       57.44      2.39 o
  -1   0   4     4309.07     4663.28     59.45 o
   0   0   4      662.32      715.05     35.79 o
   1   0   4      238.10      287.81      5.35 o
   2   0   4      213.57      200.69      4.81 o
   3   0   4      881.16      859.92     10.14 o
   4   0   4        7.01        5.62      1.87 o
   5   0   4      144.67      140.45      4.50 o
   6   0   4      228.99      215.72      5.82 o
   7   0   4     2582.34     2503.04     33.72 o
   8   0   4      206.33      197.99      7.37 o
   9   0   4       44.36       44.75      4.46 o
 -13   1   4       29.62       21.53      4.57 o
 -12   1   4        0.11        4.29      1.94 o
 -11   1   4      203.08      225.27      8.34 o
 -10   1   4      221.60      219.12      6.71 o
  -9   1   4       58.81       62.13      3.68 o
  -8   1   4       18.45       19.86      2.17 o
  -7   1   4        0.19        0.37      0.81 o
  -6   1   4      274.26      280.15      4.21 o
  -5   1   4      546.62      558.97      6.26 o
  -4   1   4       29.58       31.63      1.53 o
  -3   1   4      241.47      255.85      4.01 o
  -2   1   4      954.43     1006.65      9.94 o
  -1   1   4        0.42        1.33      1.13 o
   0   1   4      666.51      733.17     15.55 o
   1   1   4     1562.80     1633.78     12.29 o
   2   1   4      218.37      214.82      3.90 o
   3   1   4       28.32       30.63      1.43 o
   4   1   4       93.26       88.88      2.30 o
   5   1   4      119.87      117.86      2.96 o
   6   1   4       16.93       18.55      1.62 o
   7   1   4        3.84        9.62      1.85 o
   8   1   4       33.93       36.86      2.76 o
   9   1   4        7.90       10.53      2.23 o
 -13   2   4        3.89        9.62      3.36 o
 -12   2   4      230.68      246.49      9.04 o
 -11   2   4        0.02        0.25      1.61 o
 -10   2   4      130.59      142.63      4.99 o
  -9   2   4       74.97       59.60      3.61 o
  -8   2   4       16.43       21.05      2.86 o
  -7   2   4      105.67      106.63      3.13 o
  -6   2   4       89.52       86.42      2.33 o
  -5   2   4      591.09      623.38      7.20 o
  -4   2   4     1928.57     1943.74     15.80 o
  -3   2   4       86.79       87.32      2.06 o
  -2   2   4     1958.78     2071.62     18.00 o
  -1   2   4        2.89        4.06      1.22 o
   0   2   4    33258.80    33886.39    270.43 o
   1   2   4       46.71       51.05      1.97 o
   2   2   4      164.94      167.33      2.62 o
   3   2   4       93.89       90.77      2.11 o
   4   2   4       56.48       58.24      2.05 o
   5   2   4      379.11      380.48      5.67 o
   6   2   4        6.82        3.94      1.10 o
   7   2   4      305.15      294.12      6.05 o
   8   2   4        0.69        4.89      1.41 o
   9   2   4       30.18       32.18      2.94 o
 -13   3   4       56.09       58.20      6.39 o
 -12   3   4      152.70      169.78      6.01 o
 -11   3   4        2.91        5.18      1.91 o
 -10   3   4        1.95       -1.03      1.43 o
  -9   3   4      102.12      102.01      4.02 o
  -8   3   4      154.99      149.30      6.18 o
  -7   3   4     2347.85     2234.32     20.78 o
  -6   3   4     1037.78     1071.33     10.22 o
  -5   3   4      305.80      295.24      4.19 o
  -4   3   4     2689.30     2755.41     21.39 o
  -3   3   4      107.58      106.55      2.32 o
  -2   3   4      425.74      464.44      5.61 o
  -1   3   4     1304.47     1451.06     13.70 o
   0   3   4     3079.10     3269.88     31.02 o
   1   3   4     1290.34     1330.83     11.69 o
   2   3   4      115.12      108.70      2.14 o
   3   3   4      171.37      170.00      3.05 o
   4   3   4      748.83      744.98      7.63 o
   5   3   4      145.27      149.23      3.48 o
   6   3   4      123.76      126.59      3.22 o
   7   3   4      733.69      715.14      9.32 o
   8   3   4      151.56      159.46      5.15 o
   9   3   4        7.06        8.04      1.93 o
 -13   4   4       23.63       18.42      4.47 o
 -12   4   4      224.83      245.59      8.36 o
 -11   4   4       26.17       29.37      3.02 o
 -10   4   4       55.34       50.97      3.59 o
  -9   4   4      206.92      184.40      5.31 o
  -8   4   4     1292.10     1220.74     15.36 o
  -7   4   4     1899.22     1782.86     17.36 o
  -6   4   4      378.69      389.53      5.14 o
  -5   4   4        8.63       14.05      1.21 o
  -4   4   4      159.24      165.63      3.81 o
  -3   4   4      447.47      438.81      5.03 o
  -2   4   4      133.55      141.78      3.78 o
  -1   4   4       54.39       38.97      1.84 o
   0   4   4      145.35      151.41      5.23 o
   1   4   4      390.92      400.96      4.86 o
   2   4   4       66.79       65.47      1.75 o
   3   4   4       41.44       44.31      1.93 o
   4   4   4       43.78       45.52      2.69 o
   5   4   4      143.72      139.71      3.35 o
   6   4   4        0.10        0.01      1.12 o
   7   4   4      414.92      397.39      6.59 o
   8   4   4      184.62      182.01      6.50 o
   9   4   4        0.17        3.64      1.54 o
 -13   5   4        8.03       -1.63      4.62 o
 -12   5   4       17.28       23.86      4.56 o
 -11   5   4       33.31       26.10      4.08 o
 -10   5   4        4.84        6.07      1.86 o
  -9   5   4       15.88       12.14      2.51 o
  -8   5   4     2508.55     2389.77     22.54 o
  -7   5   4      446.43      459.40      6.98 o
  -6   5   4      165.92      168.77      3.24 o
  -5   5   4        1.90        0.57      0.71 o
  -4   5   4       93.39       90.66      2.25 o
  -3   5   4      701.92      685.30      6.86 o
  -2   5   4        0.26        2.59      0.66 o
  -1   5   4        0.03       -0.35      0.66 o
   0   5   4      112.06      126.05      2.60 o
   1   5   4      187.62      169.93      3.75 o
   2   5   4        0.69       -0.33      0.55 o
   3   5   4      604.89      619.67      6.81 o
   4   5   4        1.46        3.30      1.05 o
   5   5   4       86.39       86.27      2.54 o
   6   5   4      325.84      309.59      5.89 o
   7   5   4        2.34        6.52      1.41 o
   8   5   4     1427.76     1388.26     16.05 o
   9   5   4       18.67       19.40      2.79 o
 -13   6   4       40.82       37.58      7.94 o
 -12   6   4        7.71       10.60      3.19 o
 -11   6   4       84.60       83.41      4.70 o
 -10   6   4        0.42       -0.77      1.47 o
  -9   6   4        2.35        5.02      1.66 o
  -8   6   4       11.61       15.51      1.75 o
  -7   6   4       25.40       23.86      1.91 o
  -6   6   4      106.05      111.43      2.68 o
  -5   6   4      113.57      110.32      2.89 o
  -4   6   4     1025.23     1106.92     10.10 o
  -3   6   4      339.80      351.96      4.38 o
  -2   6   4       61.80       60.11      1.82 o
  -1   6   4       61.79       67.07      2.15 o
   0   6   4      347.45      391.78      5.55 o
   1   6   4       35.65       35.64      1.40 o
   2   6   4      188.71      188.78      3.72 o
   3   6   4        9.70       12.39      1.16 o
   4   6   4      766.82      776.64      8.27 o
   5   6   4       17.21       19.80      1.52 o
   6   6   4       19.27       17.88      1.85 o
   7   6   4       12.75       13.76      1.90 o
   8   6   4        1.92        8.01      1.80 o
   9   6   4        5.03        5.77      2.37 o
 -13   7   4       32.29       22.91      6.85 o
 -12   7   4        5.63       11.88      3.46 o
 -11   7   4        2.81        3.20      2.34 o
 -10   7   4       53.69       45.00      4.19 o
  -9   7   4      148.53      133.78      4.60 o
  -8   7   4       36.62       31.72      2.63 o
  -7   7   4      371.30      335.94      5.68 o
  -6   7   4       24.54       25.13      1.82 o
  -5   7   4      196.89      194.85      3.39 o
  -4   7   4      398.05      410.87      5.02 o
  -3   7   4       71.21       70.07      1.94 o
  -2   7   4        1.74        1.15      0.53 o
  -1   7   4       28.40       38.88      1.29 o
   0   7   4        0.83        1.22      1.19 o
   1   7   4        0.14        1.37      0.66 o
   2   7   4      180.60      181.01      3.23 o
   3   7   4        2.70        2.99      0.83 o
   4   7   4      658.78      637.21      9.42 o
   5   7   4      102.76      102.93      2.84 o
   6   7   4      194.31      185.84      4.53 o
   7   7   4      168.14      165.89      5.08 o
   8   7   4      316.10      299.19     10.08 o
   9   7   4       22.92       31.40      5.14 o
 -13   8   4        2.19        4.20      3.07 o
 -12   8   4       69.28       84.35      8.53 o
 -11   8   4        2.78        2.37      1.64 o
 -10   8   4       48.33       53.18      4.19 o
  -9   8   4      135.45      108.65      7.20 o
  -8   8   4      599.24      600.35      8.48 o
  -7   8   4      411.60      364.77      5.99 o
  -6   8   4       33.35       30.95      1.73 o
  -5   8   4        6.96        2.44      0.86 o
  -4   8   4        2.35        5.16      0.90 o
  -3   8   4     1589.05     1749.98     15.67 o
  -2   8   4        0.27        0.87      0.44 o
  -1   8   4      167.73      188.95      2.80 o
   0   8   4        2.04        2.54      1.67 o
   1   8   4      231.88      230.89      4.41 o
   2   8   4        1.95        1.85      0.86 o
   3   8   4      810.60      859.20      9.44 o
   4   8   4      215.67      213.24      5.50 o
   5   8   4       64.38       60.74      2.61 o
   6   8   4        0.34        2.06      1.26 o
   7   8   4        9.61       10.76      2.48 o
   8   8   4       66.25       57.80      4.98 o
   9   8   4       36.32       31.56      5.28 o
 -12   9   4       56.83       63.25      6.82 o
 -11   9   4        1.55        2.93      1.57 o
 -10   9   4      100.05       90.79      4.51 o
  -9   9   4       73.57       75.72      6.96 o
  -8   9   4     1094.05     1024.46     13.34 o
  -7   9   4      146.37      154.53      3.85 o
  -6   9   4        2.41        1.60      0.87 o
  -5   9   4       98.75      107.02      3.17 o
  -4   9   4      831.54      828.41      8.90 o
  -3   9   4     1049.34     1071.10     10.42 o
  -2   9   4      212.55      233.51      5.24 o
  -1   9   4      414.75      418.54      8.00 o
   0   9   4       30.27       24.61      3.62 o
   1   9   4       30.20       47.27      2.79 o
   2   9   4       64.70       62.53      2.36 o
   3   9   4      199.85      202.69      3.96 o
   4   9   4      116.94      118.88      5.25 o
   5   9   4      305.30      291.96      5.29 o
   6   9   4       45.56       39.33      6.52 o
   7   9   4      116.06      126.33      8.17 o
   8   9   4       11.62       11.04      2.54 o
   9   9   4        4.17        7.60      3.52 o
 -12  10   4       11.74       10.29      5.36 o
 -11  10   4       54.73       51.48      3.80 o
 -10  10   4       81.76       74.18      4.06 o
  -9  10   4      589.09      555.02      9.71 o
  -8  10   4      152.83      151.14      3.99 o
  -7  10   4       64.46       62.45      2.97 o
  -6  10   4       31.86       27.63      2.45 o
  -5  10   4       36.82       39.86      1.86 o
  -4  10   4      375.76      382.98      5.21 o
  -3  10   4       12.68       14.95      1.81 o
  -2  10   4      581.27      594.21     13.53 o
  -1  10   4       23.92       28.29      2.37 o
   0  10   4      197.99      202.18      5.34 o
   1  10   4       51.02       52.01      3.53 o
   2  10   4     1694.78     1785.63     23.18 o
   3  10   4       35.47       31.51      1.88 o
   4  10   4      415.03      426.82      7.19 o
   5  10   4       25.02       24.52      3.11 o
   6  10   4        1.07       -0.12      1.36 o
   7  10   4       48.97       50.25      4.65 o
   8  10   4        2.53        3.39      2.09 o
   9  10   4        1.87        1.77      3.12 o
 -12  11   4        4.27        3.39      2.94 o
 -11  11   4       95.37      102.12      4.64 o
 -10  11   4        1.48        7.65      1.88 o
  -9  11   4       60.43       58.30      3.15 o
  -8  11   4      209.43      167.27      4.30 o
  -7  11   4      385.87      373.33      6.17 o
  -6  11   4       50.63       53.05      2.64 o
  -5  11   4        7.85        6.09      0.99 o
  -4  11   4        0.97        3.40      0.81 o
  -3  11   4      163.26      165.28      4.89 o
  -2  11   4       14.14       13.52      1.81 o
  -1  11   4       41.37       44.55      2.99 o
   0  11   4      169.11      163.93      5.61 o
   1  11   4      444.46      447.31      8.80 o
   2  11   4        7.12        6.79      1.77 o
   3  11   4        1.60        2.18      1.03 o
   4  11   4      140.24      148.91      4.14 o
   5  11   4        1.59       -0.17      1.03 o
   6  11   4       46.23       46.25      3.64 o
   7  11   4       65.52       69.11      5.42 o
   8  11   4       21.49       34.09      5.42 o
   9  11   4       54.12       55.11      6.64 o
 -12  12   4        6.88        0.46      2.80 o
 -11  12   4      161.64      158.40     15.76 o
 -10  12   4       25.58       26.65      2.77 o
  -9  12   4        5.00        4.53      1.43 o
  -8  12   4        0.03       -1.24      1.27 o
  -7  12   4        0.72       -1.14      1.45 o
  -6  12   4       62.04       62.31      2.59 o
  -5  12   4      103.96       99.17      4.63 o
  -4  12   4      336.18      341.59     10.25 o
  -3  12   4       21.26       11.75      1.73 o
  -2  12   4       14.80       16.34      2.18 o
  -1  12   4     1562.24     1576.83     20.39 o
   0  12   4       57.44       55.24      3.60 o
   1  12   4      545.45      514.22      9.67 o
   2  12   4      236.48      241.32      6.51 o
   3  12   4      122.40      121.41      4.89 o
   4  12   4        2.57        2.31      1.11 o
   5  12   4        1.11        1.16      1.09 o
   6  12   4        8.91        6.10      1.80 o
   7  12   4       27.43       26.95      4.48 o
   8  12   4       10.79       13.37      3.97 o
   9  12   4       93.26       99.05      8.92 o
 -12  13   4       41.31       49.28      5.83 o
 -11  13   4      213.29      239.39     12.58 o
 -10  13   4      140.77      157.54      6.31 o
  -9  13   4        6.86        4.97      1.69 o
  -8  13   4        5.40        4.74      1.61 o
  -7  13   4      211.57      200.32      5.14 o
  -6  13   4       98.26       94.96      4.68 o
  -5  13   4       86.98       87.34      4.00 o
  -4  13   4      148.62      175.77      5.29 o
  -3  13   4      452.07      477.67     11.18 o
  -2  13   4        0.16        0.05      0.98 o
  -1  13   4     1032.36     1106.08     44.79 o
   0  13   4      411.63      418.19      9.35 o
   1  13   4      312.33      338.20      7.65 o
   2  13   4      461.75      471.21      9.45 o
   3  13   4        0.77        1.52      1.21 o
   4  13   4       74.86       77.20      3.33 o
   5  13   4        2.57        3.10      1.51 o
   6  13   4       67.60       66.71      4.39 o
   7  13   4       28.69       29.96      4.59 o
   8  13   4       31.98       28.28      5.12 o
   9  13   4        1.17        3.13      3.48 o
 -12  14   4        0.13        0.37      2.72 o
 -11  14   4      403.90      452.40     19.64 o
 -10  14   4       81.45       85.95      5.51 o
  -9  14   4       14.69       13.11      2.12 o
  -8  14   4       21.42       14.10      2.04 o
  -7  14   4       29.30       27.46      2.47 o
  -6  14   4     1852.98     1821.16     24.21 o
  -5  14   4       77.24       73.69      6.55 o
  -4  14   4      610.32      623.50     11.57 o
  -3  14   4        4.18        3.29      1.38 o
  -2  14   4      237.67      245.58     14.68 o
  -1  14   4       31.46       33.34      3.47 o
   0  14   4      114.53      142.82      7.64 o
   1  14   4       72.79       70.34      3.72 o
   2  14   4       46.55       61.68      5.71 o
   3  14   4       12.14       11.10      2.60 o
   4  14   4        0.39       -0.46      1.09 o
   5  14   4       14.47       10.63      2.10 o
   6  14   4      143.34      150.88      5.59 o
   7  14   4        4.44        0.77      1.76 o
   8  14   4       72.14       76.31      7.65 o
 -12  15   4       78.19       72.69      6.97 o
 -11  15   4      230.35      273.08     10.60 o
 -10  15   4        8.44        9.07      2.58 o
  -9  15   4       34.75       34.89      3.04 o
  -8  15   4      130.61      108.37      4.15 o
  -7  15   4        1.93        0.12      1.45 o
  -6  15   4     2844.19     2713.63     33.26 o
  -5  15   4        6.78        9.78      1.97 o
  -4  15   4      442.49      433.04     10.89 o
  -3  15   4      213.06      215.90      6.03 o
  -2  15   4       17.00       18.26      2.76 o
  -1  15   4      232.64      246.19      6.29 o
   0  15   4        1.46        2.51      1.42 o
   1  15   4       80.06       75.44      5.48 o
   2  15   4       28.10       30.23      3.67 o
   3  15   4       36.08       32.40      4.78 o
   4  15   4       83.47       83.49      3.74 o
   5  15   4        3.16        2.18      1.70 o
   6  15   4      955.81      931.66     23.71 o
   7  15   4       44.25       39.81      6.31 o
   8  15   4        0.87        0.13      2.69 o
 -12  16   4       26.29       27.60      6.71 o
 -11  16   4       75.86       76.09     15.62 o
 -10  16   4       97.82       99.88      7.58 o
  -9  16   4       21.89       21.61      2.90 o
  -8  16   4      193.78      185.31      6.44 o
  -7  16   4       71.22       86.00      4.58 o
  -6  16   4       59.70       48.65      3.74 o
  -5  16   4       66.08       68.25      7.60 o
  -4  16   4       56.60       57.55      4.60 o
  -3  16   4      585.21      554.32     10.47 o
  -2  16   4        2.80        4.31      1.80 o
  -1  16   4      865.88      871.00     19.15 o
   0  16   4       70.28       76.99      4.34 o
   1  16   4        0.03        0.44      1.48 o
   2  16   4       18.62       22.25      2.79 o
   3  16   4       17.78       21.03      2.27 o
   4  16   4       53.79       60.90      4.38 o
   5  16   4      420.78      399.58     11.12 o
   6  16   4       39.03       39.61      4.50 o
   7  16   4       90.78       95.09      8.26 o
   8  16   4        0.58        2.25      3.12 o
 -11  17   4       39.34       44.10      7.86 o
 -10  17   4        0.26       -1.07      2.60 o
  -9  17   4       50.93       57.93      4.53 o
  -8  17   4       35.51       31.16      3.40 o
  -7  17   4        5.01        6.97      2.04 o
  -6  17   4       63.63       54.85      4.01 o
  -5  17   4     1408.61     1353.85     19.68 o
  -4  17   4        2.21        0.11      1.19 o
  -3  17   4        1.85        1.30      1.13 o
  -2  17   4       55.66       43.51      7.18 o
  -1  17   4        6.35        7.81      1.95 o
   0  17   4      136.22      140.89      5.01 o
   1  17   4     1855.77     1856.16     24.69 o
   2  17   4       43.75       41.40      3.49 o
   3  17   4      169.82      162.32      5.09 o
   4  17   4       64.42       64.27      3.89 o
   5  17   4        7.95        9.43      2.19 o
   6  17   4       29.72       29.99      3.98 o
   7  17   4       66.03       54.41      7.47 o
   8  17   4       24.94       23.91      4.86 o
 -11  18   4      187.86      226.90     14.57 o
 -10  18   4       63.45       74.40      9.56 o
  -9  18   4       44.18       49.00      6.40 o
  -8  18   4      229.72      211.53      8.79 o
  -7  18   4      158.16      158.43      5.99 o
  -6  18   4      124.03      135.72      5.36 o
  -5  18   4     1511.62     1497.46     21.35 o
  -4  18   4       18.98       23.30      2.65 o
  -3  18   4       71.16       70.58      6.99 o
  -2  18   4      253.03      247.79      8.27 o
  -1  18   4      124.54      129.76      4.83 o
   0  18   4       11.17       18.31      2.40 o
   1  18   4        6.73        9.79      2.15 o
   2  18   4       76.47       80.23      5.20 o
   3  18   4        1.92       -0.59      1.22 o
   4  18   4      153.04      143.23      5.57 o
   5  18   4      119.29      120.85      5.92 o
   6  18   4      284.52      306.95      8.29 o
   7  18   4        9.34        9.94      3.70 o
   8  18   4        0.26        6.68      3.47 o
 -11  19   4        3.75        4.19      4.39 o
 -10  19   4      607.13      664.01     16.89 o
  -9  19   4       58.12       63.80      4.86 o
  -8  19   4      133.07      145.25      6.05 o
  -7  19   4      415.27      362.96     17.68 o
  -6  19   4      207.24      194.22     12.35 o
  -5  19   4      250.09      266.29      7.44 o
  -4  19   4       50.97       38.84      3.98 o
  -3  19   4        2.26        3.46      1.58 o
  -2  19   4      461.77      453.49     11.69 o
  -1  19   4      124.16      116.66      9.08 o
   0  19   4       19.53       18.46      2.55 o
   1  19   4      565.05      540.53     10.81 o
   2  19   4      815.52      814.69     15.42 o
   3  19   4       35.60       37.09      3.13 o
   4  19   4       99.63       94.54      4.46 o
   5  19   4      299.60      302.95     10.22 o
   6  19   4      894.62      868.35     15.09 o
   7  19   4      381.03      348.04     10.88 o
   8  19   4        4.17        8.41      3.71 o
 -11  20   4        9.15       20.21      6.02 o
 -10  20   4      157.87      170.76      8.36 o
  -9  20   4       38.56       24.58      3.35 o
  -8  20   4      135.31      131.85      5.84 o
  -7  20   4      376.40      326.13      8.84 o
  -6  20   4        3.27        1.17      1.66 o
  -5  20   4      164.24      152.39      5.70 o
  -4  20   4       80.54       82.22      4.38 o
  -3  20   4      729.68      681.76     12.56 o
  -2  20   4       17.08       24.31      3.37 o
  -1  20   4     1267.44     1219.17     51.53 o
   0  20   4       10.60       11.31      2.13 o
   1  20   4      271.94      271.34      7.49 o
   2  20   4        0.37        2.19      1.85 o
   3  20   4       41.73       40.38      3.17 o
   4  20   4       38.25       38.32      4.05 o
   5  20   4        1.50        2.16      2.02 o
   6  20   4      150.72      157.84      7.09 o
   7  20   4      203.54      192.43      8.14 o
 -10  21   4       32.93       28.18      4.51 o
  -9  21   4       29.64       28.15      9.05 o
  -8  21   4        4.91        9.85      2.55 o
  -7  21   4        0.62       -1.14      2.96 o
  -6  21   4       13.06       11.37      2.39 o
  -5  21   4      261.17      253.76      9.86 o
  -4  21   4       55.29       57.41      4.19 o
  -3  21   4      559.69      495.57     10.50 o
  -2  21   4     1411.15     1399.07     25.09 o
  -1  21   4       89.94       93.57      5.37 o
   0  21   4       72.30       78.04      4.47 o
   1  21   4      106.88       94.32      6.06 o
   2  21   4      755.24      736.29     13.65 o
   3  21   4      140.28      137.00      4.98 o
   4  21   4      168.07      160.16      6.71 o
   5  21   4      596.52      582.47     13.58 o
   6  21   4       11.85        9.12      2.78 o
   7  21   4      162.37      169.94      7.77 o
 -10  22   4       34.97       40.08      5.12 o
  -9  22   4       74.54       82.36      6.91 o
  -8  22   4        8.88       11.16      2.59 o
  -7  22   4       16.72       15.19      2.69 o
  -6  22   4        2.01        0.44      2.07 o
  -5  22   4       16.05       14.37      2.61 o
  -4  22   4       11.80       16.39      2.65 o
  -3  22   4      163.20      155.49      5.74 o
  -2  22   4       64.73       66.30      8.25 o
  -1  22   4       23.25       16.97      3.05 o
   0  22   4       61.17       62.01      4.33 o
   1  22   4        5.96        5.59      2.47 o
   2  22   4       60.71       68.69      4.77 o
   3  22   4        8.83        5.81      1.60 o
   4  22   4       26.68       28.45      3.64 o
   5  22   4      165.44      177.23      7.44 o
   6  22   4        4.48        8.85      2.61 o
   7  22   4        0.04        6.10      2.43 o
 -10  23   4      188.59      211.90      9.67 o
  -9  23   4       97.73      110.89      7.42 o
  -8  23   4       94.29       99.95      6.15 o
  -7  23   4      287.18      253.06      9.10 o
  -6  23   4       78.54       79.53      5.26 o
  -5  23   4       35.10       34.67      3.53 o
  -4  23   4      250.18      235.79      7.29 o
  -3  23   4        1.40        5.88      1.89 o
  -2  23   4      606.22      598.61     14.69 o
  -1  23   4      178.89      162.92      7.11 o
   0  23   4        1.58        1.62      2.03 o
   1  23   4      119.81      116.03     11.03 o
   2  23   4     1153.01     1115.20     18.29 o
   3  23   4       28.42       26.98      3.41 o
   4  23   4       16.55       15.17      4.16 o
   5  23   4       10.50       16.04      4.41 o
   6  23   4       70.13       82.91      6.19 o
 -10  24   4      238.50      247.01     10.60 o
  -9  24   4       21.66       21.08      4.13 o
  -8  24   4       84.51       83.76      5.81 o
  -7  24   4      194.59      189.45      7.01 o
  -6  24   4       61.78       65.36      6.78 o
  -5  24   4        9.60        8.09      2.46 o
  -4  24   4       31.25       26.07      3.15 o
  -3  24   4        3.77        1.64      2.17 o
  -2  24   4       15.42       14.43      3.06 o
  -1  24   4       47.06       41.50      4.48 o
   0  24   4        1.13        1.46      2.00 o
   1  24   4        2.21        0.41      1.79 o
   2  24   4        1.57        3.71      2.07 o
   3  24   4       95.53       95.91      5.73 o
   4  24   4       40.23       44.95      5.80 o
   5  24   4       17.02       11.14      4.38 o
   6  24   4       51.20       55.54      7.64 o
  -9  25   4       17.33       25.64      4.50 o
  -8  25   4       83.47       85.63      7.14 o
  -7  25   4        2.29        3.28      2.00 o
  -6  25   4       50.88       48.21      4.33 o
  -5  25   4        1.54        3.33      1.88 o
  -4  25   4       20.71       21.65      3.36 o
  -3  25   4      441.47      394.34      9.70 o
  -2  25   4       50.77       57.75      5.36 o
  -1  25   4       35.66       41.81      4.72 o
   0  25   4        1.85        1.43      1.90 o
   1  25   4       13.84       12.25      4.15 o
   2  25   4        3.21        3.96      2.19 o
   3  25   4      440.24      408.97      9.90 o
   4  25   4      142.91      140.62      6.60 o
   5  25   4        2.52       -2.26      4.13 o
   6  25   4        1.06        0.07      3.86 o
  -9  26   4      127.31      154.45      8.51 o
  -8  26   4        6.25        2.14      2.48 o
  -7  26   4      173.44      197.25      8.98 o
  -6  26   4       36.42       36.76      3.86 o
  -5  26   4       14.60       17.95      2.89 o
  -4  26   4      611.24      605.26     17.11 o
  -3  26   4       35.47       35.41      3.62 o
  -2  26   4      423.56      375.81     26.32 o
  -1  26   4       25.91       24.10      3.67 o
   0  26   4      146.09      127.41     10.95 o
   1  26   4       41.38       35.58      6.49 o
   2  26   4      131.30      131.00      5.29 o
   3  26   4      172.68      178.60      6.03 o
   4  26   4      152.44      150.57      6.96 o
   5  26   4       53.35       60.75      6.26 o
  -8  27   4       32.65       43.99      5.68 o
  -7  27   4       14.60       10.25      4.28 o
  -6  27   4        0.67       -0.09      1.71 o
  -5  27   4       64.73       69.27      5.11 o
  -4  27   4      101.87       97.04      6.67 o
  -3  27   4      282.17      262.14      8.05 o
  -2  27   4        9.81        9.42      2.32 o
  -1  27   4       22.19       26.23      3.99 o
   0  27   4        0.05       -0.64      1.98 o
   1  27   4        0.05       -0.02      1.83 o
   2  27   4        3.69        6.36      2.35 o
   3  27   4        0.03       -0.51      1.86 o
   4  27   4       26.84       25.01      3.63 o
   5  27   4       96.62       98.32      6.86 o
  -8  28   4       28.07       27.18      4.69 o
  -7  28   4        3.21        3.73      2.59 o
  -6  28   4        1.74        2.11      2.07 o
  -5  28   4        4.26        4.82      3.36 o
  -4  28   4        5.46        2.91      2.08 o
  -3  28   4      200.92      214.91      7.41 o
  -2  28   4       70.43       58.69      4.66 o
  -1  28   4      121.40      114.51      6.68 o
   0  28   4        2.37        1.03      2.33 o
   1  28   4       16.10       12.93      4.78 o
   2  28   4        7.64        7.19      2.08 o
   3  28   4      269.95      266.39      9.01 o
   4  28   4        0.02       -0.09      2.06 o
   5  28   4       77.66       91.46      6.65 o
  -8  29   4        0.07        1.71      2.57 o
  -7  29   4      497.43      547.19     16.18 o
  -6  29   4       76.00       78.61      7.00 o
  -5  29   4       56.61       51.37      4.66 o
  -4  29   4      174.22      185.00      7.03 o
  -3  29   4        0.03       -0.78      1.56 o
  -2  29   4        0.42        2.04      1.86 o
  -1  29   4       51.87       50.18      5.32 o
   0  29   4       32.77       38.99      4.83 o
   1  29   4       65.19       57.02      9.36 o
   2  29   4       15.78       14.16      2.79 o
   3  29   4        2.96        0.82      2.76 o
   4  29   4       31.67       33.74      4.31 o
  -7  30   4      147.11      166.84      8.92 o
  -6  30   4       69.02       89.30      8.64 o
  -5  30   4        0.03       -0.86      2.17 o
  -4  30   4      195.54      224.48     11.41 o
  -3  30   4       35.19       29.45      3.85 o
  -2  30   4      166.02      150.87      6.33 o
  -1  30   4        0.62        0.32      2.04 o
   0  30   4        2.10        4.48      2.57 o
   1  30   4        6.31        4.65      2.62 o
   2  30   4       53.03       53.81      4.75 o
   3  30   4       44.43       44.06      4.71 o
   4  30   4       23.04       29.77      4.21 o
  -6  31   4       28.99       32.69      4.85 o
  -5  31   4      127.34      145.77      8.01 o
  -4  31   4       25.29       37.34      4.98 o
  -3  31   4        5.39        4.63      2.61 o
  -2  31   4        2.06        2.31      2.29 o
  -1  31   4        1.16        2.28      2.28 o
   0  31   4       18.98       18.85      4.09 o
   1  31   4       36.07       42.94      5.26 o
   2  31   4       49.03       49.42      4.59 o
   3  31   4        0.08        1.19      2.34 o
  -6  32   4       95.62      107.71      7.77 o
  -5  32   4       72.30       86.83     11.11 o
  -4  32   4       32.61       34.71      6.03 o
  -3  32   4       48.49       55.41      5.90 o
  -2  32   4       47.24       41.60      4.99 o
  -1  32   4       65.28       82.87     11.39 o
   0  32   4       21.92       19.38      5.75 o
   1  32   4      299.15      320.00     11.76 o
   2  32   4       13.73       15.38      2.97 o
  -5  33   4        6.68        1.29      2.51 o
  -4  33   4       34.96       28.41      4.69 o
  -3  33   4        7.32        0.71      4.69 o
  -2  33   4        2.03        4.25      2.61 o
  -1  33   4        7.27       10.56      3.36 o
   0  33   4       57.38       65.01      6.42 o
   1  33   4       27.45       30.12      4.65 o
  -3  34   4       18.45       14.36      3.71 o
  -2  34   4       86.39       87.97      7.54 o
  -1  34   4       28.63       32.49      4.97 o
   0  34   4      216.60      260.88     10.83 o
 -13   1   5        0.35       -4.63      6.51 o
 -12   1   5      178.53      223.76      8.07 o
 -11   1   5       70.27       72.22      5.30 o
 -10   1   5       82.70       94.61      4.17 o
  -9   1   5       28.25       26.34      3.79 o
  -8   1   5       95.88       90.32      3.66 o
  -7   1   5      121.65      118.29      2.97 o
  -6   1   5       12.07       17.35      1.44 o
  -5   1   5     1273.82     1320.70     12.12 o
  -4   1   5       59.42       56.60      2.03 o
  -3   1   5        1.42        2.86      0.83 o
  -2   1   5       17.49       18.59      1.46 o
  -1   1   5      114.22      117.57      3.30 o
   0   1   5       36.93       45.09      2.54 o
   1   1   5     1192.36     1228.31     10.92 o
   2   1   5      142.22      145.25      2.71 o
   3   1   5        0.37        0.25      0.66 o
   4   1   5       98.54       94.26      2.50 o
   5   1   5        5.50        4.19      1.11 o
   6   1   5        5.94        5.76      1.19 o
   7   1   5      313.47      312.54      6.58 o
   8   1   5       57.47       62.88      4.23 o
 -13   2   5       15.95       13.41      4.04 o
 -12   2   5        3.76        8.15      5.03 o
 -11   2   5       68.02       62.14      4.15 o
 -10   2   5        4.24        2.20      1.72 o
  -9   2   5       22.36       20.35      2.40 o
  -8   2   5       98.84       95.94      3.98 o
  -7   2   5       25.06       28.85      1.83 o
  -6   2   5        5.10        5.14      1.05 o
  -5   2   5       86.80      104.35      2.64 o
  -4   2   5        1.38        0.90      0.97 o
  -3   2   5        1.00        2.71      0.80 o
  -2   2   5        2.01        2.39      0.91 o
  -1   2   5      719.81      767.31      9.79 o
   0   2   5        1.56        2.30      1.11 o
   1   2   5      562.76      573.71      6.40 o
   2   2   5        4.23        3.89      0.85 o
   3   2   5        2.75        3.34      0.83 o
   4   2   5       31.65       32.44      1.97 o
   5   2   5       11.60       11.14      1.60 o
   6   2   5       11.76       14.67      1.56 o
   7   2   5      305.23      303.27      6.47 o
   8   2   5       17.44       29.30      3.23 o
 -13   3   5        6.13        2.83      4.73 o
 -12   3   5      421.85      460.29     11.61 o
 -11   3   5       79.09       83.17      5.79 o
 -10   3   5       15.97       23.91      4.04 o
  -9   3   5        5.16        8.85      2.01 o
  -8   3   5      125.04      123.09      3.62 o
  -7   3   5      985.05      990.30     10.21 o
  -6   3   5      237.61      237.66      4.09 o
  -5   3   5      659.06      652.70      7.31 o
  -4   3   5      707.11      703.28      7.51 o
  -3   3   5       51.68       54.71      1.97 o
  -2   3   5        4.78        4.86      0.96 o
  -1   3   5      948.43     1006.90     11.97 o
   0   3   5      236.50      247.06      4.55 o
   1   3   5        0.11        1.54      2.41 o
   2   3   5      111.86      113.11      2.54 o
   3   3   5        6.18        5.49      0.90 o
   4   3   5       20.08       22.05      1.52 o
   5   3   5      311.93      299.43      4.93 o
   6   3   5       12.02       13.81      1.68 o
   7   3   5        0.96        3.88      1.78 o
   8   3   5      834.69      838.95     18.23 o
 -12   4   5      374.33      393.79     10.64 o
 -11   4   5       25.31       27.80      3.03 o
 -10   4   5       43.24       49.52      3.55 o
  -9   4   5        9.31       11.42      2.06 o
  -8   4   5      347.97      335.25      6.02 o
  -7   4   5       84.93       88.85      2.64 o
  -6   4   5      578.89      561.88      6.79 o
  -5   4   5      212.60      221.99      4.60 o
  -4   4   5      176.75      190.40      5.04 o
  -3   4   5       49.36       53.24      1.89 o
  -2   4   5      301.96      306.80      4.65 o
  -1   4   5       12.46       14.29      2.03 o
   0   4   5       23.12       25.03      2.03 o
   1   4   5     1038.60     1026.52     10.33 o
   2   4   5      296.35      291.48      4.08 o
   3   4   5      408.17      413.59      5.71 o
   4   4   5      354.63      345.75      5.17 o
   5   4   5      139.48      138.61      4.38 o
   6   4   5      139.84      131.05      4.66 o
   7   4   5      132.59      142.96      5.71 o
   8   4   5      230.68      243.38     10.71 o
 -12   5   5       20.14       21.98      3.97 o
 -11   5   5       22.66       18.63      2.63 o
 -10   5   5       56.77       55.16      3.77 o
  -9   5   5      202.48      189.25      5.43 o
  -8   5   5      290.32      259.83      5.27 o
  -7   5   5     2430.34     2345.73     21.96 o
  -6   5   5        1.05        3.61      1.00 o
  -5   5   5        7.59       10.37      1.22 o
  -4   5   5      360.16      382.34      5.07 o
  -3   5   5      104.74      104.63      2.45 o
  -2   5   5       26.59       26.79      1.57 o
  -1   5   5      602.93      620.00      7.69 o
   0   5   5        6.76        4.93      1.16 o
   1   5   5      291.07      272.56      5.94 o
   2   5   5       22.29       18.17      1.75 o
   3   5   5      485.05      472.84      6.69 o
   4   5   5      188.11      193.52      4.27 o
   5   5   5        0.01        3.49      1.18 o
   6   5   5       11.66        8.76      1.94 o
   7   5   5      155.78      152.09      5.30 o
   8   5   5       95.44      102.66      8.70 o
 -12   6   5        0.08        1.96      3.21 o
 -11   6   5       33.58       35.65      3.32 o
 -10   6   5       52.16       44.43      3.39 o
  -9   6   5      581.29      506.46      9.20 o
  -8   6   5       92.47       87.41      3.24 o
  -7   6   5        5.97        7.79      1.43 o
  -6   6   5       25.90       31.32      1.82 o
  -5   6   5       43.88       48.00      2.11 o
  -4   6   5       35.94       33.62      1.74 o
  -3   6   5      201.46      209.94      3.45 o
  -2   6   5      212.12      216.43      4.88 o
  -1   6   5      161.91      173.16      5.45 o
   0   6   5        1.95        3.30      1.42 o
   1   6   5        1.31       26.61     22.20 o
   2   6   5       51.30       51.76      3.08 o
   3   6   5       53.25       53.45      2.87 o
   4   6   5       34.75       34.47      2.83 o
   5   6   5      195.49      186.50      4.94 o
   6   6   5        0.23        0.91      1.84 o
   7   6   5       91.84       90.26      5.33 o
   8   6   5      148.27      156.51      9.11 o
 -12   7   5       71.01       77.29     10.34 o
 -11   7   5        2.17        1.73      1.90 o
 -10   7   5       95.65      109.04      4.54 o
  -9   7   5      432.38      349.79      7.44 o
  -8   7   5      123.32      126.66      3.81 o
  -7   7   5       31.93       31.91      2.77 o
  -6   7   5      107.68      109.77      3.39 o
  -5   7   5      204.47      207.45      3.69 o
  -4   7   5        5.21        7.49      1.07 o
  -3   7   5        8.07        9.21      2.37 o
  -2   7   5        5.02        4.59      1.50 o
  -1   7   5      443.49      470.65      8.79 o
   0   7   5        9.87       12.59      2.03 o
   1   7   5       92.82       90.64      4.00 o
   2   7   5       13.38       13.22      1.74 o
   3   7   5        4.37        5.12      1.51 o
   4   7   5      191.12      186.54      5.55 o
   5   7   5       54.27       59.24      5.35 o
   6   7   5       22.91       27.06      5.19 o
   7   7   5       82.17       85.75      5.25 o
   8   7   5      465.67      432.16     15.19 o
 -12   8   5       16.19       11.94      3.71 o
 -11   8   5        9.32        8.50      2.47 o
 -10   8   5      116.89      102.74      5.59 o
  -9   8   5       42.81       39.75      3.22 o
  -8   8   5     3671.62     3494.17     31.34 o
  -7   8   5       34.51       37.43      2.34 o
  -6   8   5      177.33      172.13      3.49 o
  -5   8   5       22.65       22.69      1.76 o
  -4   8   5       55.90       61.27      3.10 o
  -3   8   5       26.31       32.23      2.42 o
  -2   8   5      206.47      188.19      5.08 o
  -1   8   5      468.16      503.42      9.26 o
   0   8   5       41.62       45.90      6.22 o
   1   8   5       14.42       11.33      2.02 o
   2   8   5        9.01       10.39      2.19 o
   3   8   5       74.83       74.50      3.55 o
   4   8   5        7.25        9.05      1.55 o
   5   8   5      129.45      130.99      4.20 o
   6   8   5       21.54       22.47      3.19 o
   7   8   5       38.65       41.76      4.30 o
   8   8   5        3.20        7.43      4.33 o
 -12   9   5      101.25      110.86     11.17 o
 -11   9   5      104.08       99.11      5.87 o
 -10   9   5       28.04       41.76      8.03 o
  -9   9   5       29.91       27.27      3.22 o
  -8   9   5      303.82      290.84      6.54 o
  -7   9   5       25.71       24.96      2.31 o
  -6   9   5       32.38       34.53      2.18 o
  -5   9   5        4.62        3.12      1.23 o
  -4   9   5       46.82       50.80      3.29 o
  -3   9   5      526.57      564.54     10.14 o
  -2   9   5     1143.93     1193.46     16.54 o
  -1   9   5       56.71       63.23      3.40 o
   0   9   5      322.34      329.31      7.48 o
   1   9   5       10.17       14.45      2.22 o
   2   9   5       47.92       46.31      3.85 o
   3   9   5      200.32      204.14      5.68 o
   4   9   5       23.11       25.63      2.28 o
   5   9   5        8.00        9.40      1.64 o
   6   9   5        4.90        5.94      2.19 o
   7   9   5        1.58        2.98      2.09 o
   8   9   5      259.19      242.93     11.47 o
 -12  10   5        0.01       -0.57      4.11 o
 -11  10   5        1.35        3.30      2.88 o
 -10  10   5        0.65       -0.85      1.95 o
  -9  10   5      237.98      217.97      5.89 o
  -8  10   5        0.00        0.41      1.31 o
  -7  10   5      312.34      293.04      6.30 o
  -6  10   5       37.70       35.99      2.64 o
  -5  10   5      334.35      344.76      6.73 o
  -4  10   5        2.08        3.07      1.37 o
  -3  10   5      723.39      735.99     12.16 o
  -2  10   5        0.37        1.01      1.14 o
  -1  10   5       48.11       55.28      3.50 o
   0  10   5       82.83       86.58      3.92 o
   1  10   5        0.91        0.21      1.35 o
   2  10   5       89.35       92.88      3.70 o
   3  10   5      148.55      139.64      4.58 o
   4  10   5       58.39       58.01      3.28 o
   5  10   5        5.62        4.74      1.47 o
   6  10   5       44.82       46.64      3.78 o
   7  10   5        1.46        7.84      3.21 o
   8  10   5       87.55       89.65     13.22 o
 -12  11   5        0.02       -3.68      3.68 o
 -11  11   5        4.30        3.89      4.08 o
 -10  11   5       70.47       78.85      6.60 o
  -9  11   5       35.11       29.96      3.41 o
  -8  11   5        0.09        1.77      1.31 o
  -7  11   5        0.39       -0.39      1.54 o
  -6  11   5       55.40       50.17      3.20 o
  -5  11   5      109.11      118.48      4.26 o
  -4  11   5      100.85      111.72      4.39 o
  -3  11   5       11.58       10.12      1.88 o
  -2  11   5      388.64      405.41      8.08 o
  -1  11   5      151.41      149.58      4.87 o
   0  11   5       95.27       95.20      4.13 o
   1  11   5      130.21      131.11      4.95 o
   2  11   5       10.04       13.24      1.98 o
   3  11   5        0.85        4.32      1.44 o
   4  11   5       16.73       21.94      2.14 o
   5  11   5       17.14       17.38      2.00 o
   6  11   5        0.85        4.50      1.90 o
   7  11   5       81.81       97.95      8.34 o
   8  11   5       28.13       27.22      5.31 o
 -10  12   5       56.24       59.57      8.26 o
  -9  12   5        5.86        4.45      1.69 o
  -8  12   5       81.61       79.79      4.67 o
  -7  12   5        0.02       -0.74      1.41 o
  -6  12   5      296.68      282.38      6.21 o
  -5  12   5        3.41        2.06      1.31 o
  -4  12   5       85.29       81.76      4.30 o
  -3  12   5       29.20       28.44      2.72 o
  -2  12   5      873.35      879.50     17.10 o
  -1  12   5       12.86       14.93      2.15 o
   0  12   5      188.93      180.64      5.65 o
   1  12   5        1.11        0.97      1.44 o
   2  12   5        7.14        7.21      2.06 o
   3  12   5       21.29       23.44      2.65 o
   4  12   5       38.01       40.86      3.24 o
   5  12   5       81.09       79.77      4.86 o
   6  12   5        0.05        2.01      1.68 o
   7  12   5       18.34       23.13      4.68 o
   8  12   5      106.26      103.77      9.09 o
 -12  13   5       11.88       12.23      4.47 o
 -11  13   5       86.76       76.19      9.64 o
 -10  13   5      102.74      104.52      7.29 o
  -9  13   5       14.72       16.55      3.39 o
  -8  13   5        2.38        1.11      1.08 o
  -7  13   5       30.14       26.91      3.02 o
  -6  13   5     1497.30     1432.47     20.61 o
  -5  13   5      187.21      175.89      5.00 o
  -4  13   5        4.31        7.86      1.83 o
  -3  13   5       28.02       32.03      4.87 o
  -2  13   5       21.11       23.33      3.22 o
  -1  13   5      624.17      664.92     15.56 o
   0  13   5      630.31      634.68     12.84 o
   1  13   5       32.43       35.99      3.24 o
   2  13   5      230.46      238.14      6.05 o
   3  13   5       31.08       30.99      2.83 o
   4  13   5       41.67       42.03      3.34 o
   5  13   5        0.37        1.35      1.65 o
   6  13   5       72.54       72.70      4.73 o
   7  13   5      285.48      305.56     13.47 o
 -11  14   5       40.19       34.88      6.92 o
 -10  14   5       41.10       43.37      5.07 o
  -9  14   5       19.66       20.75      2.86 o
  -8  14   5        0.45        2.03      1.73 o
  -7  14   5        9.14        5.44      2.45 o
  -6  14   5      171.46      147.52     17.52 o
  -5  14   5      241.05      228.40      7.40 o
  -4  14   5       33.45       36.07      3.15 o
  -3  14   5      110.80      120.09      5.67 o
  -2  14   5        0.27        0.43      2.04 o
  -1  14   5      418.43      444.76     16.05 o
   0  14   5       71.69       71.16      4.57 o
   1  14   5      700.67      700.42     14.47 o
   2  14   5      161.76      157.36      5.02 o
   3  14   5        9.15        7.63      1.78 o
   4  14   5        0.05       -0.14      1.31 o
   5  14   5        0.08        2.66      2.14 o
   6  14   5      664.93      609.71     12.23 o
   7  14   5       11.02       14.01      3.91 o
 -11  15   5       58.16       74.82      9.64 o
 -10  15   5       84.19      101.62      7.67 o
  -9  15   5       46.25       47.41      4.15 o
  -8  15   5       32.02       25.62      3.15 o
  -7  15   5      254.43      251.14      7.46 o
  -6  15   5      171.59      163.38      8.30 o
  -5  15   5      133.45      145.43      6.69 o
  -4  15   5      320.53      306.14      7.76 o
  -3  15   5       17.72       22.53      3.75 o
  -2  15   5        0.36       -0.50      1.97 o
  -1  15   5      193.53      194.06      7.28 o
   0  15   5        2.85        2.85      1.54 o
   1  15   5      264.88      268.63     10.51 o
   2  15   5       27.51       25.07      2.53 o
   3  15   5        0.21        0.99      1.34 o
   4  15   5       55.79       53.80      3.78 o
   5  15   5      123.58      124.16      6.17 o
   6  15   5      332.17      333.45     10.34 o
   7  15   5      108.60      111.19      9.31 o
 -11  16   5       10.12       11.54      4.86 o
 -10  16   5        5.46       10.91      4.81 o
  -9  16   5       12.93       11.22      2.39 o
  -8  16   5        1.03        1.17      1.59 o
  -7  16   5       15.18       15.12      2.62 o
  -6  16   5     2265.94     2162.50     28.72 o
  -5  16   5        2.59        2.99      1.58 o
  -4  16   5       29.49       26.75      3.57 o
  -3  16   5        2.31        2.05      1.13 o
  -2  16   5        0.01        0.10      3.20 o
  -1  16   5        5.64        8.57      2.21 o
   0  16   5       17.39       14.01      2.33 o
   1  16   5        0.26        1.60      1.74 o
   2  16   5       29.55       28.14      2.75 o
   3  16   5       54.64       57.73      4.33 o
   4  16   5       62.12       61.34      4.05 o
   5  16   5      182.31      168.39      9.88 o
   6  16   5       39.71       45.34      4.78 o
   7  16   5       14.13       19.63      4.41 o
 -11  17   5        7.30       19.19      5.88 o
 -10  17   5      180.88      184.20     12.91 o
  -9  17   5       12.19       14.63      2.76 o
  -8  17   5       24.08       19.52      2.94 o
  -7  17   5       49.87       39.90      3.73 o
  -6  17   5     1022.76     1037.17     17.23 o
  -5  17   5      620.24      594.40     11.96 o
  -4  17   5        7.07        6.99      3.04 o
  -3  17   5       76.00       66.47      9.55 o
  -1  17   5      224.55       99.25      7.20 o
   0  17   5       16.40       19.49      2.95 o
   1  17   5       62.48       62.19      4.33 o
   2  17   5      191.24      203.83      5.92 o
   3  17   5      158.57      160.21      5.41 o
   4  17   5       27.88       28.45      3.02 o
   5  17   5        0.00        3.28      2.73 o
   6  17   5      166.80      174.66      7.70 o
   7  17   5        2.81        7.35      3.34 o
 -11  18   5      117.71      137.76     11.78 o
 -10  18   5      211.43      256.12     15.37 o
  -9  18   5      121.42      123.37      6.69 o
  -8  18   5        5.00        2.13      1.82 o
  -7  18   5      128.14      103.34      5.08 o
  -6  18   5        0.76        2.07      1.73 o
  -5  18   5     1291.89     1250.54     19.45 o
  -4  18   5        6.83        3.82      1.73 o
  -3  18   5       35.04       31.00      3.15 o
  -2  18   5        1.90       -0.62      3.21 o
  -1  18   5        2.67        2.25      1.39 o
   0  18   5       60.02       59.48      5.24 o
   1  18   5      909.30      902.21     20.92 o
   2  18   5      323.61      315.17      9.45 o
   3  18   5       62.75       68.34      4.25 o
   4  18   5      239.17      241.11      7.90 o
   5  18   5       31.51       34.29      4.17 o
   6  18   5     1345.06     1316.61     31.84 o
 -10  19   5       37.67       48.97      7.01 o
  -9  19   5        0.70        0.06      2.19 o
  -8  19   5      360.78      343.23     11.40 o
  -7  19   5      152.80      131.33      6.84 o
  -6  19   5      374.73      361.92      9.43 o
  -5  19   5      239.80      243.77      7.54 o
  -4  19   5        0.35       -1.17      1.21 o
  -3  19   5        7.65        9.45      2.01 o
  -2  19   5       79.37       70.57      5.61 o
  -1  19   5      703.92      659.16     15.34 o
   0  19   5       64.85       68.47      5.57 o
   1  19   5       86.64       85.83      4.86 o
   2  19   5     1558.30     1542.65     23.34 o
   3  19   5        0.09        1.59      1.00 o
   4  19   5       17.10       19.47      3.24 o
   5  19   5      812.44      757.04     20.53 o
   6  19   5       17.04       23.33      3.95 o
 -10  20   5        2.82        3.05      2.68 o
  -9  20   5       20.84       18.41      3.64 o
  -8  20   5        1.86        3.43      2.10 o
  -7  20   5        8.93        6.79      2.24 o
  -6  20   5      926.59      836.20     15.53 o
  -5  20   5      191.38      189.96      6.73 o
  -4  20   5       20.49       21.20      2.96 o
  -3  20   5       11.86       14.29      2.47 o
  -2  20   5      370.75      375.93     11.26 o
  -1  20   5      153.41      145.25      8.14 o
   0  20   5       49.72       53.68      5.09 o
   1  20   5       42.72       50.09      4.14 o
   2  20   5     1444.02     1410.06     19.06 o
   3  20   5       86.02       84.98      4.81 o
   4  20   5      199.34      213.26     10.25 o
   5  20   5      106.72      108.17      8.86 o
   6  20   5       18.83       20.67      7.88 o
 -10  21   5       82.63       98.17      9.32 o
  -9  21   5       17.37       14.60      3.59 o
  -8  21   5      254.87      258.28      8.44 o
  -7  21   5      155.34      141.66      7.71 o
  -6  21   5      126.17      125.82      5.74 o
  -5  21   5       49.45       55.62      4.37 o
  -4  21   5      152.49      146.67      5.86 o
  -3  21   5       61.53       58.40      5.32 o
  -2  21   5      900.27      837.23     18.45 o
  -1  21   5       10.55       10.72      2.77 o
   0  21   5      114.37      114.75      6.34 o
   1  21   5       95.93      101.92      5.07 o
   2  21   5       74.55       80.70      4.68 o
   3  21   5        8.80        8.38      2.10 o
   4  21   5        3.59        7.43      2.54 o
   5  21   5      168.79      186.90     10.05 o
   6  21   5       20.36       27.86      7.16 o
 -10  22   5       67.64       76.25      6.96 o
  -9  22   5      235.33      253.87     10.54 o
  -8  22   5       26.74       24.82      4.19 o
  -7  22   5       91.52       76.25      5.45 o
  -6  22   5        4.70        1.70      1.94 o
  -5  22   5       51.24       56.07      4.54 o
  -4  22   5        1.14        0.78      1.58 o
  -3  22   5      312.96      314.03     10.07 o
  -2  22   5        6.64        6.18      2.56 o
  -1  22   5      129.92      130.45     12.58 o
   0  22   5       50.54       43.57      4.73 o
   1  22   5      151.07      143.28      7.05 o
   2  22   5       17.93       24.10      2.75 o
   3  22   5       80.38       91.03      4.91 o
   4  22   5        2.24        4.68      2.39 o
   5  22   5      112.94      103.42     11.05 o
  -9  23   5       60.47       57.22      6.00 o
  -8  23   5       28.97       23.65     10.66 o
  -7  23   5        5.85        5.57      3.53 o
  -6  23   5       15.86       14.41      2.77 o
  -5  23   5        2.42        0.08      1.68 o
  -4  23   5        6.61        5.65      2.11 o
  -3  23   5        9.68        9.85      2.86 o
  -2  23   5        0.49        7.02      2.62 o
  -1  23   5      133.00      121.43      6.58 o
   0  23   5        2.12        1.59      2.45 o
   1  23   5        1.65        1.69      3.10 o
   2  23   5      933.45      912.36     15.42 o
   3  23   5      184.59      175.54      6.12 o
   4  23   5       52.06       50.51      4.87 o
   5  23   5      130.78      131.17      6.99 o
  -9  24   5       58.45       70.16      6.77 o
  -8  24   5       16.99       11.85      3.52 o
  -7  24   5        4.17        2.94      2.52 o
  -6  24   5        0.11        1.10      1.89 o
  -5  24   5        0.26        1.19      1.82 o
  -4  24   5      419.14      396.27     10.27 o
  -3  24   5       13.95       10.94      3.18 o
  -2  24   5     3627.32     3444.58     59.70 o
  -1  24   5       11.64        8.23      2.67 o
   0  24   5        1.83        0.84      2.72 o
   1  24   5       13.90       18.63      4.79 o
   2  24   5      104.87      109.33      5.19 o
   3  24   5      415.29      414.08      9.53 o
   4  24   5        8.87       11.87      2.91 o
   5  24   5      125.80      127.72      6.96 o
  -9  25   5      132.07      140.23      8.27 o
  -8  25   5        1.57        4.56      2.59 o
  -7  25   5        3.28        1.47      2.47 o
  -6  25   5        0.02        1.27      1.90 o
  -5  25   5        4.26        5.73      2.19 o
  -4  25   5        0.30        2.10      3.46 o
  -3  25   5      456.46      454.38     11.05 o
  -2  25   5      376.25      397.71     19.25 o
  -1  25   5       92.71       98.06      8.66 o
   0  25   5        1.20        2.98      2.34 o
   1  25   5        0.57       -1.12      3.02 o
   2  25   5      239.36      233.21      8.00 o
   3  25   5       55.86       56.69      4.31 o
   4  25   5      154.44      152.93      7.16 o
  -8  26   5        0.21        2.37      2.46 o
  -7  26   5       36.16       45.30      5.52 o
  -6  26   5       19.61       16.11      3.72 o
  -5  26   5       38.10       35.14      3.92 o
  -4  26   5      116.96      118.32      5.95 o
  -3  26   5      109.30       96.29      5.67 o
  -2  26   5      188.23      168.68     13.45 o
  -1  26   5      304.06      294.30     10.72 o
   0  26   5        9.52       12.63      3.27 o
   1  26   5       47.26       45.51      5.31 o
   2  26   5       53.63       53.08      5.71 o
   3  26   5      145.74      145.05      8.56 o
   4  26   5       53.17       57.02      5.23 o
  -8  27   5       22.10       21.17      7.85 o
  -7  27   5        0.64        1.59      4.53 o
  -6  27   5        0.47       -2.02      2.22 o
  -5  27   5       44.58       45.56      5.43 o
  -4  27   5       36.08       37.17      3.93 o
  -3  27   5       87.40       84.00      5.67 o
  -2  27   5       21.09       24.55      5.12 o
  -1  27   5       58.34       55.38      5.74 o
   0  27   5        5.51        6.29      2.74 o
   1  27   5        0.00       -0.79      2.41 o
   2  27   5       64.52       71.35      6.62 o
   3  27   5       24.67       38.02      7.63 o
  -7  28   5       33.91       41.34      6.98 o
  -6  28   5        3.64        3.70      2.47 o
  -5  28   5       16.60       18.82      3.94 o
  -4  28   5       31.30       27.72      4.33 o
  -3  28   5       13.49        8.51      2.91 o
  -2  28   5      209.15      187.35     16.79 o
  -1  28   5        4.72        7.13      2.85 o
   0  28   5        5.77        5.90      2.88 o
   1  28   5        3.38        2.65      2.58 o
   2  28   5      134.95      122.65      8.05 o
   3  28   5       10.26       10.60      5.29 o
  -7  29   5       53.97       59.03      6.48 o
  -6  29   5      194.99      201.10      9.76 o
  -5  29   5       79.15       96.58      7.88 o
  -4  29   5      106.56      101.26      7.98 o
  -3  29   5        5.16        2.43      2.40 o
  -2  29   5        0.28       -1.27      2.09 o
  -1  29   5       91.80       77.25      6.94 o
   0  29   5       26.56       30.27      8.57 o
   1  29   5       43.38       46.01      5.52 o
   2  29   5       60.66       59.96      5.04 o
  -6  30   5       30.02       30.07      4.80 o
  -5  30   5       96.15      106.67      8.29 o
  -4  30   5        6.19       10.68      3.27 o
  -3  30   5        0.33        2.27      2.43 o
  -2  30   5        1.23       -1.92      2.08 o
  -1  30   5        0.00       -0.84      2.33 o
   0  30   5        0.02       -0.92      2.15 o
   1  30   5        3.82        1.60      2.46 o
   2  30   5       42.28       35.59      7.05 o
  -5  31   5      138.66      149.85      8.59 o
  -4  31   5       46.88       49.42      6.50 o
  -3  31   5        0.44        1.65      2.47 o
  -2  31   5        0.18        2.24      2.58 o
  -1  31   5        0.01       -1.05      2.43 o
   0  31   5       35.28       41.87      5.40 o
   1  31   5       34.34       40.76      5.37 o
  -3  32   5        2.30        3.03      2.80 o
  -2  32   5        5.61        6.70      3.16 o
  -1  32   5       29.91       30.55      4.89 o
 -12   0   6       98.00       99.91     11.12 o
 -11   0   6      408.05      442.72     17.00 o
 -10   0   6       60.16       58.10      7.63 o
  -9   0   6      271.31      272.94      9.43 o
  -8   0   6        4.36        8.94      2.65 o
  -7   0   6        1.73        3.74      1.55 o
  -6   0   6      236.01      232.15      6.02 o
  -5   0   6      227.09      236.60      5.93 o
  -4   0   6      190.51      184.24      5.10 o
  -3   0   6      659.01      645.61     10.44 o
  -2   0   6        0.70        7.55      3.72 o
  -1   0   6      575.48      590.60     12.44 o
   0   0   6     1900.13     2080.70     80.24 o
   1   0   6      547.11      543.76      9.91 o
   2   0   6      183.36      166.98      5.74 o
   3   0   6       10.64       12.74      2.00 o
   4   0   6       59.02       50.23      4.65 o
   5   0   6        2.90        4.59      2.61 o
   6   0   6       95.01      108.09      7.55 o
   7   0   6      571.87      533.68     25.58 o
 -12   1   6      619.90      672.72     17.85 o
 -11   1   6        9.31       10.08      2.27 o
 -10   1   6        5.24        9.12      2.33 o
  -9   1   6        4.26        3.49      1.70 o
  -8   1   6       11.91       15.16      2.17 o
  -7   1   6      256.87      266.06      4.75 o
  -6   1   6      193.84      195.11      3.91 o
  -5   1   6      467.62      471.75      6.23 o
  -4   1   6      288.81      285.93      4.55 o
  -3   1   6       47.45       43.24      2.05 o
  -2   1   6       86.39       86.15      2.86 o
  -1   1   6     1231.50     1247.59     14.76 o
   0   1   6     2494.69     2547.33     23.30 o
   1   1   6        0.84        1.92      1.00 o
   2   1   6        5.45        8.00      1.33 o
   3   1   6      225.35      219.86      5.23 o
   4   1   6       12.39       12.43      2.05 o
   5   1   6      159.95      172.20      7.97 o
   6   1   6        1.69        5.50      2.08 o
   7   1   6       46.26       53.32      6.53 o
 -12   2   6        3.41        9.20      3.66 o
 -11   2   6       24.56       28.53      3.14 o
 -10   2   6      129.21      147.04      5.19 o
  -9   2   6       25.52       25.63      2.64 o
  -8   2   6      278.72      271.47      5.52 o
  -7   2   6      129.79      130.11      3.32 o
  -6   2   6      128.24      139.17      4.24 o
  -5   2   6      160.61      156.68      3.41 o
  -4   2   6     1023.14     1022.08     10.26 o
  -3   2   6       39.19       39.40      1.98 o
  -2   2   6      291.41      293.82      4.95 o
  -1   2   6      104.80      103.20      3.49 o
   0   2   6     1363.78     1389.03     19.30 o
   1   2   6      785.37      773.44     11.16 o
   2   2   6       19.88       20.47      2.01 o
   3   2   6        6.69        8.68      1.67 o
   4   2   6       60.73       61.60      3.11 o
   5   2   6      151.87      150.39      4.45 o
   6   2   6       87.06       98.33      6.23 o
   7   2   6      946.04      907.18     59.37 o
 -12   3   6       69.07       88.08      7.58 o
 -11   3   6       68.42       68.99      6.53 o
 -10   3   6      125.85      120.56      4.70 o
  -9   3   6        9.33        5.05      1.95 o
  -8   3   6        0.29        1.53      1.27 o
  -7   3   6        1.44        2.23      1.09 o
  -6   3   6      202.54      210.14      4.07 o
  -5   3   6       50.47       57.40      2.45 o
  -4   3   6       24.54       28.65      1.76 o
  -3   3   6       90.96       90.51      2.90 o
  -2   3   6      498.00      520.09      9.81 o
  -1   3   6      163.39      154.33      5.16 o
   0   3   6     4503.05     4529.99     50.17 o
   1   3   6        0.42        0.79      1.11 o
   2   3   6       17.80       19.94      2.03 o
   3   3   6       44.96       45.71      2.93 o
   4   3   6       42.67       43.13      2.68 o
   5   3   6      111.65      112.55      4.32 o
   6   3   6       95.62      111.53      5.14 o
   7   3   6      172.03      189.48     15.10 o
 -12   4   6       42.21       41.32      5.52 o
 -11   4   6        6.12        8.49      2.64 o
 -10   4   6        3.11        1.98      2.03 o
  -9   4   6      256.69      245.47     10.10 o
  -8   4   6       66.34       70.44      3.71 o
  -7   4   6      902.77      875.01     10.72 o
  -6   4   6       71.31       80.95      2.90 o
  -5   4   6      153.64      149.57      3.72 o
  -4   4   6        7.00        3.34      1.34 o
  -3   4   6      392.43      378.78     10.44 o
  -2   4   6      213.88      236.89      6.38 o
  -1   4   6      191.70      204.62      5.99 o
   0   4   6     1906.21     1900.77     24.62 o
   1   4   6      200.57      213.41      5.88 o
   2   4   6       38.07       37.47      2.62 o
   3   4   6       35.27       37.89      3.73 o
   4   4   6      252.39      237.38      5.80 o
   5   4   6       70.86       74.04      3.98 o
   6   4   6       18.16       19.95      3.80 o
   7   4   6        2.10        7.06      6.27 o
 -12   5   6      173.63      183.63      9.18 o
 -11   5   6        3.36        4.14      3.01 o
 -10   5   6        0.79        2.48      2.11 o
  -9   5   6      119.72      125.40      6.87 o
  -8   5   6      926.67      899.73     17.80 o
  -7   5   6     1734.00     1680.26     17.21 o
  -6   5   6       32.16       32.08      2.20 o
  -5   5   6       13.19       10.37      1.70 o
  -4   5   6      314.30      330.42      7.50 o
  -3   5   6       35.99       35.68      3.65 o
  -2   5   6       73.21       69.72      4.85 o
  -1   5   6        1.03       -0.61      1.49 o
   0   5   6       40.57       41.52      3.46 o
   1   5   6      344.72      340.64      6.36 o
   2   5   6        5.21        5.02      1.52 o
   3   5   6       15.69       14.89      1.98 o
   4   5   6       26.14       26.23      2.53 o
   5   5   6       17.31       21.60      2.47 o
   6   5   6       49.46       49.64      4.03 o
   7   5   6       43.21       62.86      6.74 o
 -12   6   6       28.98       35.44      5.21 o
 -11   6   6       28.98       27.13      3.61 o
 -10   6   6       86.42       77.80      6.28 o
  -9   6   6        3.75        2.34      1.97 o
  -8   6   6     1125.79     1140.66     15.12 o
  -7   6   6       68.72       73.27      3.05 o
  -6   6   6        6.34        7.66      1.56 o
  -5   6   6        2.41        3.54      1.33 o
  -4   6   6      401.01      407.69      7.42 o
  -3   6   6      215.05      218.14      5.25 o
  -2   6   6       23.26       19.97      3.36 o
  -1   6   6       42.39       37.54      3.25 o
   0   6   6      133.77      125.43      4.39 o
   1   6   6      178.10      177.09      4.65 o
   2   6   6      112.33      115.85      4.48 o
   3   6   6       12.61       15.07      2.02 o
   4   6   6        4.28        4.10      2.15 o
   5   6   6        0.28        2.65      1.34 o
   6   6   6       94.93       92.82      5.11 o
   7   6   6      208.91      227.57     10.77 o
 -12   7   6       22.33       20.38      4.33 o
 -11   7   6       29.66       25.65      3.68 o
 -10   7   6        1.88        0.10      1.88 o
  -9   7   6       16.04       18.24      2.80 o
  -8   7   6      190.04      195.40      6.45 o
  -7   7   6        3.54        0.78      1.58 o
  -6   7   6       69.49       68.24      4.20 o
  -5   7   6       55.37       61.48      3.85 o
  -4   7   6      127.33      135.51      4.28 o
  -3   7   6      190.58      202.90      5.17 o
  -2   7   6        2.08        4.73      1.70 o
  -1   7   6      140.04      148.55      5.46 o
   0   7   6        6.51        7.17      1.72 o
   1   7   6       22.35       22.59      2.51 o
   2   7   6        0.62       -0.54      1.16 o
   3   7   6      372.30      372.40      7.25 o
   4   7   6      132.42      129.79      4.52 o
   5   7   6       38.12       38.04      2.74 o
   6   7   6       13.61       13.25      2.42 o
   7   7   6       32.15       39.49      4.61 o
 -12   8   6       51.37       55.05      8.57 o
 -11   8   6       28.81       44.88      7.49 o
 -10   8   6        0.30        0.14      2.38 o
  -9   8   6        8.89        9.41      2.99 o
  -8   8   6       13.16       16.68      3.48 o
  -7   8   6       32.64       26.18      3.87 o
  -6   8   6       10.11       13.00      2.97 o
  -5   8   6      112.28      112.38      3.97 o
  -4   8   6       16.61       17.06      2.09 o
  -3   8   6       23.17       26.71      2.47 o
  -2   8   6      143.32      137.36      5.11 o
  -1   8   6       60.48       61.46      3.69 o
   0   8   6       26.67       30.40      2.71 o
   1   8   6       17.43       18.39      2.57 o
   2   8   6       98.64      106.55      4.13 o
   3   8   6      164.33      168.47      6.30 o
   4   8   6      564.72      566.81      9.57 o
   5   8   6       34.18       32.98      4.15 o
   6   8   6        3.77        7.53      2.32 o
   7   8   6        0.08        2.70      3.97 o
 -12   9   6        6.89        4.28      4.67 o
 -11   9   6       48.19       43.59      7.81 o
 -10   9   6        4.63        3.02      2.79 o
  -9   9   6      449.57      434.89     10.27 o
  -8   9   6      499.41      490.36     10.71 o
  -7   9   6      104.75      103.22      4.78 o
  -6   9   6        0.84        3.30      1.41 o
  -5   9   6        6.51        9.46      1.71 o
  -4   9   6        1.70        0.93      1.67 o
  -3   9   6      722.08      715.82     14.55 o
  -2   9   6      150.14      155.80      7.77 o
  -1   9   6       15.55       15.46      2.19 o
   0   9   6       80.55       85.05      6.24 o
   1   9   6        7.78        7.03      1.90 o
   2   9   6      461.35      460.19      8.90 o
   3   9   6       65.49       69.00      4.09 o
   4   9   6        0.66        2.74      1.58 o
   5   9   6       26.06       26.61      2.88 o
   6   9   6        9.08        9.80      4.57 o
 -11  10   6       16.74       39.07      7.44 o
 -10  10   6       67.18       80.57      6.87 o
  -9  10   6        6.15        2.67      1.90 o
  -8  10   6      170.45      189.30      6.56 o
  -7  10   6      163.06      149.60      5.73 o
  -6  10   6       20.65       23.16      2.40 o
  -5  10   6        5.40        5.74      1.68 o
  -4  10   6      372.17      382.74      7.56 o
  -3  10   6      118.78      126.46      4.33 o
  -2  10   6        4.02        5.38      1.90 o
  -1  10   6        1.13        4.19      1.58 o
   0  10   6       19.77       23.22      4.07 o
   1  10   6      138.47      135.97      5.36 o
   2  10   6       90.09       91.48      4.02 o
   3  10   6       17.00       24.20      3.50 o
   4  10   6        2.68        4.64      1.66 o
   5  10   6       83.95       91.47      4.77 o
   6  10   6        0.00       -1.51      5.65 o
 -11  11   6       64.70       73.88      9.77 o
 -10  11   6       70.24       71.17      6.65 o
  -9  11   6      150.22      156.71      6.31 o
  -8  11   6      188.85      179.37      6.42 o
  -7  11   6      133.52      131.81      5.71 o
  -6  11   6       39.32       39.53      3.00 o
  -5  11   6       83.30       97.79      4.07 o
  -4  11   6      125.66      129.18      4.44 o
  -3  11   6      107.66      101.75      4.02 o
  -2  11   6       15.15       13.81      2.76 o
  -1  11   6      247.46      247.20     10.19 o
   0  11   6       13.06       16.79      2.50 o
   1  11   6       23.43       18.43      2.64 o
   2  11   6      502.35      501.60      9.49 o
   3  11   6        6.26        5.44      1.68 o
   4  11   6       47.59       44.54      3.57 o
   5  11   6       34.52       37.56      4.13 o
   6  11   6       29.29       34.50      6.55 o
 -11  12   6      469.54      494.19     21.89 o
 -10  12   6        1.67        0.14      2.29 o
  -9  12   6      147.13      145.29      6.11 o
  -8  12   6      157.51      146.48      5.94 o
  -7  12   6       14.02       15.71      2.69 o
  -6  12   6      177.72      184.53      5.36 o
  -5  12   6       59.07       64.44      3.85 o
  -4  12   6      101.10       97.74      4.04 o
  -3  12   6       15.65       14.63      2.28 o
  -2  12   6        8.93        9.75      2.51 o
  -1  12   6      572.13      560.41     13.45 o
   0  12   6      306.71      316.06      8.06 o
   1  12   6       54.21       58.54      5.12 o
   2  12   6       51.16       55.47      3.74 o
   3  12   6       14.44       14.57      2.20 o
   4  12   6       81.36       73.49      4.47 o
   5  12   6        4.53        6.85      2.61 o
   6  12   6       59.04       66.31      5.62 o
 -11  13   6        9.02       10.23      5.25 o
 -10  13   6        4.98        6.32      3.97 o
  -9  13   6        7.53        5.72      2.30 o
  -8  13   6       10.09        8.98      2.34 o
  -7  13   6      216.90      202.25      6.84 o
  -6  13   6      839.31      827.54     12.54 o
  -5  13   6       14.97       10.78      2.02 o
  -4  13   6        0.54        1.11      1.41 o
  -3  13   6       38.50       46.21      4.61 o
  -2  13   6       14.56       21.26      3.55 o
  -1  13   6        3.37        3.44      2.06 o
   0  13   6       51.24       55.28      5.33 o
   1  13   6      113.35      107.60      4.93 o
   2  13   6        2.97        2.63      1.64 o
   3  13   6       52.10       54.80      3.78 o
   4  13   6        1.39        4.93      1.72 o
   5  13   6        2.37        4.43      2.45 o
   6  13   6        0.01        4.35      2.46 o
 -11  14   6        0.19       -0.52      3.29 o
 -10  14   6      171.68      199.22     13.49 o
  -9  14   6        6.82        5.86      2.30 o
  -8  14   6      108.64      116.76      5.52 o
  -7  14   6       10.53        7.52      2.57 o
  -6  14   6     1471.67     1461.90     18.78 o
  -5  14   6        1.29        2.08      1.53 o
  -4  14   6      666.34      649.41     12.49 o
  -3  14   6       37.53       38.22      3.40 o
  -2  14   6        0.28       -0.28      1.60 o
  -1  14   6        2.02        4.87      2.23 o
   0  14   6       21.95       22.48      2.87 o
   1  14   6       25.22       21.85      2.94 o
   2  14   6       22.93       20.16      2.51 o
   3  14   6        3.49        7.37      1.92 o
   4  14   6       86.29       85.81      4.92 o
   5  14   6       33.17       32.16      4.17 o
   6  14   6      168.99      169.28      7.67 o
  -9  15   6        0.36       -0.50      3.30 o
  -8  15   6       75.63       66.22      4.93 o
  -7  15   6       80.47       92.60      5.31 o
  -6  15   6       16.55       15.91      2.66 o
  -5  15   6        0.09       -1.13      2.49 o
  -4  15   6       18.67       19.57      2.75 o
  -3  15   6       75.79       71.43      5.82 o
  -2  15   6       11.50       12.02      2.69 o
  -1  15   6      136.15      132.65      6.49 o
   0  15   6       82.71       76.80      8.47 o
   1  15   6      172.43      170.02      6.23 o
   2  15   6       36.49       42.54      4.40 o
   3  15   6       47.84       51.64      3.81 o
   4  15   6       46.73       55.86      4.10 o
   5  15   6       77.19       82.69      8.18 o
   6  15   6      299.35      301.47     10.26 o
  -9  16   6        3.99        4.61      5.49 o
  -8  16   6        1.50        0.46      1.72 o
  -7  16   6       25.84       20.74      3.00 o
  -6  16   6       52.41       52.82      4.35 o
  -5  16   6      471.72      473.48      9.31 o
  -4  16   6        0.64       -1.36      1.36 o
  -3  16   6      227.67      228.54      7.12 o
  -2  16   6        0.20        1.43      1.73 o
  -1  16   6      306.89      308.63     10.13 o
   0  16   6        7.21        6.54      3.25 o
   1  16   6      260.70      262.49      7.90 o
   2  16   6       56.28       56.88      3.96 o
   3  16   6       29.54       32.88      3.90 o
   4  16   6        2.73        3.35      1.74 o
   5  16   6        8.76       10.82      2.93 o
  -9  17   6       21.46       18.33      5.07 o
  -8  17   6       15.56       18.49      3.76 o
  -7  17   6       29.22       34.00      3.68 o
  -6  17   6      161.83      163.66      6.38 o
  -5  17   6      887.21      865.05     15.72 o
  -4  17   6        5.44        6.50      2.00 o
  -3  17   6       43.61       42.25      3.74 o
  -2  17   6       23.97       25.81      3.66 o
  -1  17   6       25.01       26.05      3.85 o
   0  17   6        8.50        6.89      2.68 o
   1  17   6      383.94      395.10     12.13 o
   2  17   6        4.64        6.58      1.90 o
   3  17   6        0.32        3.35      1.72 o
   4  17   6        3.62        3.15      2.35 o
   5  17   6      290.96      291.48      9.84 o
 -10  18   6      343.39      375.76     12.84 o
  -9  18   6        3.00        4.37      3.64 o
  -8  18   6        0.68        0.48      2.32 o
  -7  18   6        0.27        0.08      0.95 o
  -6  18   6      117.83      129.76     13.65 o
  -5  18   6      159.01      162.23      7.59 o
  -4  18   6       17.38       12.66      2.56 o
  -3  18   6        0.50       -0.42      1.54 o
  -2  18   6      249.00      237.57      9.04 o
  -1  18   6        8.59       11.52      3.01 o
   0  18   6       12.78       13.51      3.15 o
   1  18   6        0.32        0.50      2.07 o
   2  18   6       88.04       91.99      5.49 o
   3  18   6       34.91       35.80      3.44 o
   4  18   6       14.11       12.73      3.13 o
   5  18   6       22.08       22.74      3.78 o
 -10  19   6      150.83      163.52      8.52 o
  -9  19   6        0.41        2.98      2.55 o
  -8  19   6      360.41      358.12     18.44 o
  -7  19   6       19.10       12.36      2.64 o
  -6  19   6        1.48        0.45      1.49 o
  -5  19   6      234.16      233.64     13.15 o
  -4  19   6       17.81       15.88      2.60 o
  -3  19   6      455.46      430.06     10.42 o
  -2  19   6      110.21      110.98      6.33 o
  -1  19   6      212.53      198.63      8.47 o
   0  19   6       35.16       34.04      4.46 o
   1  19   6      456.46      435.66     12.96 o
   2  19   6       28.13       30.22      3.14 o
   3  19   6       14.60       12.46      3.00 o
   4  19   6       36.55       31.80      4.09 o
   5  19   6        5.67       12.28      2.96 o
  -9  20   6      169.07      160.81      8.34 o
  -8  20   6       15.28       12.16      3.10 o
  -7  20   6      407.61      377.92     10.33 o
  -6  20   6       13.72        9.64      2.43 o
  -5  20   6      315.62      317.45      9.08 o
  -4  20   6        0.33        1.02      1.37 o
  -3  20   6      537.09      507.39     14.30 o
  -2  20   6      211.92      189.78     38.34 o
  -1  20   6      129.04      129.16      7.05 o
   0  20   6       23.20       20.98      3.77 o
   1  20   6       77.20       87.21     10.06 o
   2  20   6      571.25      552.11     11.04 o
   3  20   6       15.38       16.17      2.65 o
   4  20   6      130.18      139.88      6.86 o
  -9  21   6       22.99       28.20      7.81 o
  -8  21   6        0.41        2.42      2.14 o
  -7  21   6      209.55      188.05      8.91 o
  -6  21   6        0.51       -1.18      1.63 o
  -5  21   6       61.13       58.34      4.68 o
  -4  21   6       12.28       11.92      2.41 o
  -3  21   6        3.00        8.26      2.16 o
  -2  21   6        9.95       14.79      4.53 o
  -1  21   6      507.75      477.13     19.93 o
   0  21   6       37.91       34.22      9.85 o
   1  21   6       20.00       25.73      4.49 o
   2  21   6       14.13       13.36      2.94 o
   3  21   6       13.95       18.13      3.29 o
   4  21   6       15.82       16.37      3.30 o
  -9  22   6       61.33       61.72      6.46 o
  -8  22   6      138.23      146.07      9.29 o
  -7  22   6        2.54        1.94      3.91 o
  -6  22   6       92.58       94.56      6.08 o
  -5  22   6       80.38       73.57      6.45 o
  -4  22   6      194.10      176.83      6.78 o
  -3  22   6        3.80        3.16      1.86 o
  -2  22   6      708.04      697.01     17.27 o
  -1  22   6       74.83       75.72      6.43 o
   0  22   6       23.50       12.56      4.38 o
   1  22   6      202.52      192.88     12.50 o
   2  22   6      503.16      515.65     22.73 o
   3  22   6        0.08        3.76      2.03 o
   4  22   6        2.28        7.64      2.72 o
  -8  23   6       17.86       19.46      6.01 o
  -7  23   6       14.61        9.59      6.22 o
  -6  23   6       17.69       20.38      4.17 o
  -5  23   6        8.59        6.29      2.25 o
  -4  23   6       55.33       58.11      4.73 o
  -3  23   6       59.12       52.98      4.53 o
  -2  23   6       34.80       38.53      4.78 o
  -1  23   6       19.17       16.50      4.14 o
   0  23   6        3.45        4.38      2.37 o
   1  23   6        0.22        2.47      3.61 o
   2  23   6       78.44       78.45      6.98 o
   3  23   6      177.01      163.40     18.90 o
  -8  24   6       11.56       11.09      3.43 o
  -7  24   6      212.69      214.16      9.95 o
  -6  24   6        1.16       -1.53      2.71 o
  -5  24   6        0.10        1.79      2.52 o
  -4  24   6        0.33        0.19      1.77 o
  -3  24   6      139.30      133.56      7.64 o
  -2  24   6       55.69       53.08      5.52 o
  -1  24   6       61.25       62.19      6.11 o
   0  24   6        5.39        5.43      2.68 o
   1  24   6       25.28       27.74      8.71 o
   2  24   6      215.11      210.88     10.64 o
   3  24   6       51.37       55.71      7.40 o
  -7  25   6        3.26        1.55      6.70 o
  -6  25   6        0.38       -1.60      2.14 o
  -5  25   6       13.61       12.80      3.71 o
  -4  25   6      182.56      186.64      9.05 o
  -3  25   6       75.22       65.56      6.39 o
  -2  25   6      106.06      117.76      7.31 o
  -1  25   6       11.26       22.10      8.87 o
   0  25   6       33.96       31.02      4.51 o
   1  25   6        7.91        4.75      2.55 o
   2  25   6       13.11       11.59      3.57 o
  -7  26   6       94.56       96.02      8.05 o
  -6  26   6       72.29       65.06      6.56 o
  -5  26   6       19.57       20.40      4.91 o
  -4  26   6      217.38      206.67     12.13 o
  -3  26   6       16.56       18.76      3.84 o
  -2  26   6       31.45       38.31      4.98 o
  -1  26   6       40.40       45.70      7.34 o
   0  26   6       16.68       13.97      7.36 o
   1  26   6       33.78       34.62      4.95 o
   2  26   6        2.02        4.14      2.13 o
  -6  27   6       37.12       39.46      5.44 o
  -5  27   6        0.18        4.16      2.71 o
  -4  27   6       84.63       82.65     10.64 o
  -3  27   6       70.18       67.17      6.53 o
  -2  27   6      160.73      159.99      8.61 o
  -1  27   6       62.50       58.46      6.08 o
   0  27   6       30.05       34.81      5.04 o
   1  27   6        4.89        3.91      2.89 o
  -5  28   6        0.17        0.85      2.29 o
  -4  28   6        2.09        6.81      3.07 o
  -3  28   6      270.50      256.03     10.78 o
  -2  28   6       29.75       35.84      5.21 o
  -1  28   6       87.09       87.99     15.44 o
   0  28   6        0.07        0.88      2.36 o
  -4  29   6        6.11        6.45      2.98 o
  -3  29   6       38.49       40.17      5.36 o
  -2  29   6       16.17        9.51      3.40 o
  -1  29   6        5.75        9.42      5.28 o
 -11   1   7        5.90        4.29      3.06 o
 -10   1   7       33.27       35.48      4.56 o
  -9   1   7        5.17        2.28      2.41 o
  -8   1   7       37.61       42.71      5.25 o
  -7   1   7       17.53       22.82      2.30 o
  -6   1   7        9.89        9.73      1.70 o
  -5   1   7      675.99      674.04     15.75 o
  -4   1   7        2.09        5.69      1.75 o
  -3   1   7        5.44        4.21      1.63 o
  -2   1   7        0.77       -0.43      1.41 o
  -1   1   7       55.80       58.04      5.39 o
   0   1   7       77.48       85.39      6.62 o
   1   1   7      554.50      541.54     14.39 o
   2   1   7       55.70       61.75      5.95 o
   3   1   7        1.29        5.35      4.15 o
   4   1   7       61.78       61.59      8.51 o
   5   1   7        8.85       18.20      6.81 o
 -11   2   7        8.79       11.99      3.56 o
 -10   2   7       21.72       26.14      4.16 o
  -9   2   7       19.20       17.62      2.98 o
  -8   2   7       93.18       90.09      3.85 o
  -7   2   7      409.36      426.67      8.03 o
  -6   2   7      114.30      119.02      5.79 o
  -5   2   7       19.00       22.57      2.55 o
  -4   2   7      297.30      289.16      6.28 o
  -3   2   7       22.70       21.11      2.53 o
  -2   2   7        0.16        1.43      1.54 o
  -1   2   7       55.82       58.28      4.10 o
   0   2   7      103.29      103.77      6.35 o
   1   2   7       93.18      100.47      6.28 o
   2   2   7        0.16       -1.23      2.26 o
   3   2   7       18.04       21.75      6.26 o
   4   2   7       17.82       18.99      3.17 o
   5   2   7       16.04       12.98      2.86 o
 -11   3   7      170.76      172.73      8.58 o
 -10   3   7        1.86        4.83      2.72 o
  -9   3   7        1.30        2.31      2.36 o
  -8   3   7       42.13       38.94      3.53 o
  -7   3   7        4.18        4.36      1.87 o
  -6   3   7      395.77      380.15      7.46 o
  -5   3   7      100.43      101.83      3.89 o
  -4   3   7       35.83       38.35      3.53 o
  -3   3   7        0.91        0.67      1.26 o
  -2   3   7       27.13       23.65      2.84 o
  -1   3   7      442.30      440.86     11.60 o
   0   3   7       98.90       92.99      5.03 o
   1   3   7      232.73      215.18      5.84 o
   2   3   7      155.82      157.10      7.68 o
   3   3   7       74.24       75.78      5.94 o
   4   3   7        3.29        2.45      2.68 o
   5   3   7        1.90        6.24      2.33 o
 -11   4   7        4.97        1.65      4.39 o
 -10   4   7      102.23      107.80      7.32 o
  -9   4   7      157.01      142.73      7.40 o
  -8   4   7      177.87      162.11      8.67 o
  -7   4   7      559.24      561.04     14.19 o
  -6   4   7        0.50        0.75      1.58 o
  -5   4   7       39.84       43.40      3.04 o
  -4   4   7      144.49      143.32      4.48 o
  -3   4   7       39.14       37.80      2.80 o
  -2   4   7        0.01        0.92      1.61 o
  -1   4   7       74.18       74.01      4.43 o
   0   4   7       19.24       20.99      2.83 o
   1   4   7       84.97       83.69      3.98 o
   2   4   7       10.13       10.47      2.10 o
   3   4   7      262.60      264.07      8.60 o
   4   4   7        0.32        3.64      2.86 o
   5   4   7      145.74      139.26      6.53 o
 -11   5   7        1.00        1.31      3.89 o
 -10   5   7        0.27       -1.67      3.12 o
  -9   5   7      384.32      374.27     11.90 o
  -8   5   7      237.98      220.57      7.02 o
  -7   5   7      104.09      110.86      4.23 o
  -6   5   7       56.74       54.38      3.45 o
  -5   5   7      107.40      104.56      7.06 o
  -4   5   7       96.65      100.76      3.87 o
  -3   5   7       16.87       18.85      2.14 o
  -2   5   7       63.12       64.45      4.12 o
  -1   5   7      131.03      140.68      5.51 o
   0   5   7        3.12        1.32      1.74 o
   1   5   7       29.99       27.89      2.70 o
   2   5   7        1.19        3.35      1.44 o
   3   5   7        5.82        9.58      1.87 o
   4   5   7      274.58      271.23      8.95 o
   5   5   7       19.64       16.52      3.11 o
 -11   6   7        4.97        1.74      4.14 o
 -10   6   7        0.35        4.30      4.21 o
  -9   6   7      164.72      147.04      7.59 o
  -8   6   7      283.82      281.39      8.04 o
  -7   6   7      457.62      463.86      8.71 o
  -6   6   7       24.29       27.96      2.63 o
  -5   6   7       39.45       41.39      3.07 o
  -4   6   7      112.89      107.79      4.08 o
  -3   6   7        4.62        5.87      1.60 o
  -2   6   7        8.40        6.26      2.41 o
  -1   6   7       84.26       80.69      4.80 o
   0   6   7       34.72       39.52      3.64 o
   1   6   7        2.77        3.44      1.38 o
   2   6   7      103.76       94.18      3.82 o
   3   6   7        0.33        1.66      2.11 o
   4   6   7        8.41       10.69      1.99 o
   5   6   7       31.63       32.56      3.92 o
 -11   7   7       26.02       17.21      6.17 o
 -10   7   7        1.19       -1.23      2.71 o
  -9   7   7        7.57        4.53      3.07 o
  -8   7   7      373.98      367.74     12.73 o
  -7   7   7       79.46       86.77      4.06 o
  -6   7   7        0.12        0.80      1.42 o
  -5   7   7       11.76        8.06      1.80 o
  -4   7   7        0.14        0.59      1.35 o
  -3   7   7      219.79      214.54     10.90 o
  -2   7   7       22.21       22.96      2.90 o
  -1   7   7       84.88       79.79      4.75 o
   0   7   7        0.57        0.56      1.69 o
   1   7   7       64.48       61.10      3.53 o
   2   7   7        2.03        3.41      1.48 o
   3   7   7       21.83       24.49      2.52 o
   4   7   7       35.65       43.80      3.33 o
   5   7   7       11.45        9.78      3.31 o
 -11   8   7        1.05       -3.45      3.45 o
 -10   8   7       88.56       90.99      7.37 o
  -9   8   7       16.01       13.62      4.74 o
  -8   8   7      313.05      308.91      8.64 o
  -7   8   7       19.21       15.70      2.65 o
  -6   8   7      106.26      109.72      4.22 o
  -5   8   7      178.04      172.38      5.18 o
  -4   8   7        4.25        4.73      1.66 o
  -3   8   7        0.62       -0.39      1.93 o
  -2   8   7      141.72      151.22      7.36 o
  -1   8   7      276.36      265.97      7.75 o
   0   8   7       11.15       15.28      2.33 o
   1   8   7       11.79       10.89      2.17 o
   2   8   7        1.80        1.86      1.43 o
   3   8   7       36.71       31.57      2.86 o
   4   8   7       16.95       15.21      2.21 o
   5   8   7       81.23       79.73      4.49 o
 -11   9   7       25.65       22.81      6.30 o
 -10   9   7       44.19       40.91      7.72 o
  -9   9   7       79.94       83.40      6.05 o
  -8   9   7     1014.95     1009.30     17.80 o
  -7   9   7        7.15        8.64      2.31 o
  -6   9   7       27.80       28.53      2.75 o
  -5   9   7       69.28       72.64      4.11 o
  -4   9   7       27.62       31.36      2.85 o
  -3   9   7        0.02        1.66      1.58 o
  -2   9   7      444.95      429.55      9.96 o
  -1   9   7        1.22        1.51      2.87 o
   0   9   7       45.34       44.14      3.43 o
   1   9   7       15.80       21.09      2.61 o
   2   9   7        4.44        4.88      1.57 o
   3   9   7       18.73       16.89      2.36 o
   4   9   7        0.34        0.57      1.63 o
   5   9   7       10.29        9.78      2.50 o
 -11  10   7       30.22       36.47      7.62 o
 -10  10   7       46.19       54.37      8.50 o
  -9  10   7      160.32      149.71      6.35 o
  -8  10   7      386.73      398.75     10.09 o
  -7  10   7      126.22      132.69      5.68 o
  -6  10   7      125.92      137.32      5.26 o
  -5  10   7      235.89      246.76      6.56 o
  -4  10   7       36.17       40.22      3.22 o
  -3  10   7      166.80      174.51      5.39 o
  -2  10   7        0.01        1.05      2.38 o
  -1  10   7       38.03       32.45      3.55 o
   0  10   7       53.54       62.37      4.04 o
   1  10   7        4.59        4.85      1.50 o
   2  10   7       45.68       48.57      3.35 o
   3  10   7       44.50       45.27      3.37 o
   4  10   7        1.59        2.96      1.64 o
   5  10   7        0.03        5.42      4.00 o
 -10  11   7       10.34       11.70      5.38 o
  -9  11   7       16.87       16.05      3.02 o
  -8  11   7        2.41        1.20      1.96 o
  -7  11   7      138.97      148.32      6.17 o
  -6  11   7      126.25      120.86      4.68 o
  -5  11   7       13.11       12.06      2.03 o
  -4  11   7       15.70       13.15      2.21 o
  -3  11   7      141.62      155.07      5.11 o
  -2  11   7      645.36      628.01     22.38 o
  -1  11   7        9.44       12.00      2.67 o
   0  11   7       60.34       62.31      4.75 o
   1  11   7       24.28       18.71      2.48 o
   2  11   7        3.63        2.49      1.81 o
   3  11   7       85.68       75.45      4.30 o
   4  11   7       82.12       90.82      4.65 o
 -10  12   7      156.68      155.19     12.00 o
  -9  12   7        0.14       -1.00      1.90 o
  -8  12   7       14.66       15.42      4.08 o
  -7  12   7        6.30        7.18      2.40 o
  -6  12   7      461.55      463.78     10.14 o
  -5  12   7       52.94       54.13      3.69 o
  -4  12   7        5.86        6.18      1.89 o
  -3  12   7       13.36        9.68      2.06 o
  -2  12   7       16.83       21.62      3.11 o
  -1  12   7      214.59      201.81      7.07 o
   0  12   7       97.00       99.30      5.38 o
   1  12   7      159.30      149.48      7.51 o
   2  12   7       27.72       28.98      4.08 o
   3  12   7        2.81        5.27      1.77 o
   4  12   7        2.84        3.55      2.41 o
 -10  13   7        0.92        1.91      4.10 o
  -9  13   7        4.06        3.35      2.45 o
  -8  13   7        0.15       -1.65      1.65 o
  -7  13   7       64.86       64.63      4.91 o
  -6  13   7      135.90      126.54      5.66 o
  -5  13   7       94.92       95.23      4.44 o
  -4  13   7        5.91        7.48      1.93 o
  -3  13   7        6.12        3.97      2.08 o
  -2  13   7       28.72       29.58      4.79 o
  -1  13   7      184.49      186.12      8.06 o
   0  13   7       67.18       62.17      5.94 o
   1  13   7        8.03        3.66      2.32 o
   2  13   7        0.08        3.00      1.57 o
   3  13   7        0.07        0.28      1.49 o
   4  13   7        8.55        7.40      2.13 o
 -10  14   7       17.55       20.90      6.23 o
  -9  14   7       50.61       55.55      6.00 o
  -8  14   7        0.00        1.27      1.86 o
  -7  14   7      109.20      107.38      5.85 o
  -6  14   7        0.04       -0.31      1.62 o
  -5  14   7       16.57       15.63      3.15 o
  -4  14   7       51.50       52.26      5.90 o
  -3  14   7       27.23       30.89      3.09 o
  -2  14   7       26.73       25.05      3.45 o
  -1  14   7       55.90       54.68      5.39 o
   0  14   7      266.56      253.64      9.57 o
   1  14   7        4.28        4.39      1.95 o
   2  14   7       97.45       99.75      5.16 o
   3  14   7        1.42        6.41      2.10 o
   4  14   7        0.57        3.34      1.86 o
 -10  15   7       41.68       43.68      8.25 o
  -9  15   7        1.71       -1.64      2.22 o
  -8  15   7        6.43        2.21      2.14 o
  -7  15   7       18.99       18.09      4.67 o
  -6  15   7      669.52      687.85     14.92 o
  -5  15   7        3.78        0.86      1.67 o
  -4  15   7      128.64      123.89      4.97 o
  -3  15   7       29.97       35.64      3.29 o
  -2  15   7        0.33       -1.80      2.78 o
  -1  15   7        8.90        7.28      2.69 o
   0  15   7       53.20       49.19      5.29 o
   1  15   7      211.47      201.83      9.23 o
   2  15   7        8.91       11.30      4.44 o
   3  15   7       32.98       34.33      3.37 o
   4  15   7        0.47        5.28      2.02 o
  -9  16   7        4.41        4.35      4.34 o
  -8  16   7       58.98       56.75      7.68 o
  -7  16   7        4.64        2.01      2.03 o
  -6  16   7     1544.19     1514.76     23.58 o
  -5  16   7      308.27      298.75      7.65 o
  -4  16   7       22.23       24.00      2.90 o
  -3  16   7        0.02        4.39      1.90 o
  -2  16   7        6.20        4.24      4.87 o
  -1  16   7      248.88      243.77      9.57 o
   0  16   7       66.85       75.96      6.45 o
   1  16   7      161.17      140.62      7.62 o
   2  16   7       83.47       84.45      5.72 o
   3  16   7      134.63      145.63      5.76 o
  -9  17   7       18.20        7.85      5.26 o
  -8  17   7       11.55       10.81      3.45 o
  -7  17   7      101.51      101.55      6.36 o
  -6  17   7      192.46      186.30      7.12 o
  -5  17   7      825.65      819.12     13.60 o
  -4  17   7        0.05       -1.65      1.65 o
  -3  17   7       31.85       36.48      3.77 o
  -2  17   7        2.96        5.46      2.63 o
  -1  17   7       16.89       11.34      3.20 o
   0  17   7       24.55       22.48      3.90 o
   1  17   7       93.73       94.95      7.34 o
   2  17   7      290.37      281.56      9.34 o
   3  17   7       45.50       50.40      4.45 o
  -9  18   7       42.30       40.01     12.58 o
  -8  18   7       86.01       95.22      8.73 o
  -7  18   7      220.90      196.69      9.24 o
  -6  18   7        0.06        0.93      1.98 o
  -5  18   7       27.22       31.56      3.38 o
  -4  18   7        7.97        4.11      2.06 o
  -3  18   7        6.84        7.66      2.21 o
  -2  18   7      160.94      148.12      7.70 o
  -1  18   7      113.41      109.01     14.11 o
   0  18   7       30.14       40.07      4.95 o
   1  18   7      379.01      374.76     12.49 o
   2  18   7      427.37      427.41     12.97 o
   3  18   7        2.57        3.27      2.21 o
  -8  19   7       95.10      100.90      8.08 o
  -7  19   7       74.62       68.87      6.68 o
  -6  19   7      212.83      215.07      9.59 o
  -5  19   7       41.26       37.19      3.50 o
  -4  19   7        8.47        5.16      2.15 o
  -3  19   7       16.50       19.79      3.11 o
  -2  19   7        6.28        5.64      2.71 o
  -1  19   7        1.14        1.34      3.60 o
   0  19   7       51.62       60.09      5.99 o
   1  19   7        6.71       10.97      2.68 o
   2  19   7      700.79      701.55     15.11 o
  -8  20   7        7.31        4.61      4.00 o
  -7  20   7       89.71      100.21      8.06 o
  -6  20   7      192.08      178.43     13.69 o
  -5  20   7        1.17       -0.75      3.04 o
  -4  20   7       77.31       82.47      5.75 o
  -3  20   7       10.16       10.49      3.25 o
  -2  20   7       77.32       89.04      7.29 o
  -1  20   7      162.50      158.56      8.26 o
   0  20   7       26.86       22.08      4.00 o
   1  20   7      225.73      207.24      8.52 o
   2  20   7       29.61       34.85      4.09 o
  -8  21   7       44.43       60.33      9.43 o
  -7  21   7       35.30       33.37      7.31 o
  -6  21   7      326.55      301.40     16.94 o
  -5  21   7       56.17       58.60      5.30 o
  -4  21   7       15.42       14.20      4.20 o
  -3  21   7        9.02        8.09      3.43 o
  -2  21   7      221.86      216.41      9.71 o
  -1  21   7      241.27      261.13     10.61 o
   0  21   7        6.68        3.83      2.86 o
   1  21   7      133.08      124.05     10.02 o
   2  21   7       35.62       29.70      3.76 o
  -7  22   7        6.41        4.13      3.81 o
  -6  22   7       58.88       68.66      9.72 o
  -5  22   7       85.24       79.07     10.15 o
  -4  22   7       76.45       62.68      7.88 o
  -3  22   7      115.25      100.14      8.15 o
  -2  22   7      906.72      850.77     29.10 o
  -1  22   7       75.49       79.08      7.06 o
   0  22   7       16.12       10.96      4.64 o
   1  22   7        3.50        2.89      2.69 o
  -7  23   7       16.42       11.27      5.17 o
  -6  23   7       28.41       19.92      6.33 o
  -5  23   7        7.94       -1.36      3.07 o
  -4  23   7       23.37       10.50      4.81 o
  -3  23   7      192.65      185.12     13.35 o
  -2  23   7      141.61      149.47      8.36 o
  -1  23   7        0.06        3.60      2.61 o
   0  23   7       46.94       50.36      8.91 o
   1  23   7        3.58        4.60      2.21 o
  -6  24   7        6.70        1.09      3.59 o
  -5  24   7        3.48        1.54      3.46 o
  -4  24   7      158.69      185.15     13.62 o
  -3  24   7        6.77       10.37      4.58 o
  -2  24   7      251.46      256.86     15.76 o
  -1  24   7       21.51       19.16      5.84 o
   0  24   7        2.75        4.48      2.70 o
  -5  25   7        4.14        1.49      3.33 o
  -4  25   7       48.44       45.94      8.51 o
  -3  25   7        0.37        4.48      4.01 o
  -2  25   7      617.74      648.86     26.02 o
  -1  25   7      141.15      123.82     10.93 o
  -8   0   8       44.47       56.41      7.20 o
  -7   0   8      229.11      237.44     12.67 o
  -6   0   8      313.73      335.01     15.48 o
  -5   0   8      289.21      304.99     14.82 o
  -4   0   8      604.56      565.09     21.14 o
  -3   0   8       60.54       67.07      8.45 o
  -2   0   8      263.17      248.08     13.56 o
  -1   0   8      140.03      117.36     10.00 o
   0   0   8     3709.53     3486.31     75.24 o
   1   0   8        1.95        3.88      3.79 o
   2   0   8       22.95       27.03      6.48 o
   3   0   8       84.15       88.23     10.44 o
  -8   1   8       30.96       26.23      5.25 o
  -7   1   8       30.03       29.57      3.99 o
  -6   1   8        5.74        8.66      6.41 o
  -5   1   8       44.40       43.68      4.92 o
  -4   1   8       80.23       77.39      6.89 o
  -3   1   8       15.64       14.97      3.31 o
  -2   1   8        0.00        1.76      2.30 o
  -1   1   8      114.55      104.11      7.03 o
   0   1   8      128.16      149.84     15.77 o
   1   1   8      388.16      392.25     12.95 o
   2   1   8       50.42       60.25     10.55 o
   3   1   8       30.46       35.99      5.04 o
  -8   2   8        4.87        8.39      3.89 o
  -7   2   8      137.39      155.59      8.51 o
  -6   2   8       20.56       24.84      3.84 o
  -5   2   8       63.10       74.47      6.18 o
  -4   2   8       30.86       29.29      4.13 o
  -3   2   8      193.36      204.95      8.76 o
  -2   2   8        7.25        2.77      2.42 o
  -1   2   8      666.45      613.67     16.29 o
   0   2   8      105.79      110.75      8.32 o
   1   2   8        2.31        5.42      3.01 o
   2   2   8        1.33        8.51      4.81 o
   3   2   8        0.99        5.36      2.76 o
 -10   3   8       91.58       90.95     10.38 o
  -9   3   8       61.46       52.72      7.74 o
  -8   3   8      335.67      330.86     10.88 o
  -7   3   8       55.72       56.46      5.89 o
  -6   3   8        0.06        2.87      2.15 o
  -5   3   8      196.43      178.04      8.02 o
  -4   3   8        2.93        1.89      2.41 o
  -3   3   8       74.34       72.15      6.57 o
  -2   3   8       96.90      108.96     16.77 o
  -1   3   8      151.13      146.85      7.90 o
   0   3   8       67.14       77.09     13.34 o
   1   3   8      134.32      132.46      9.42 o
   2   3   8        1.16        2.36      2.71 o
   3   3   8       20.25       23.55      4.11 o
 -10   4   8        3.67       16.51      5.49 o
  -9   4   8        0.17        2.46      3.84 o
  -8   4   8        2.21        4.72      2.55 o
  -7   4   8       30.77       38.00      3.69 o
  -6   4   8       31.70       38.12      4.80 o
  -5   4   8       21.32       18.62      3.54 o
  -4   4   8      145.48      141.76      7.42 o
  -3   4   8        2.59        5.18      2.58 o
  -2   4   8      129.22      139.10     19.72 o
  -1   4   8      112.57      105.60      9.48 o
   0   4   8     1562.27     1507.25     36.77 o
   1   4   8       24.37       23.06      4.32 o
   2   4   8       25.02       31.51      5.47 o
   3   4   8        5.50        4.48      2.66 o
 -10   5   8       47.08       41.16      7.59 o
  -9   5   8      246.81      254.77     14.19 o
  -8   5   8        0.63        6.36      2.68 o
  -7   5   8      617.09      615.30     23.64 o
  -6   5   8       19.71       23.32      5.87 o
  -5   5   8       26.75       26.43      3.73 o
  -4   5   8      139.06      138.19      5.71 o
  -3   5   8       88.15       80.22      4.79 o
  -2   5   8       70.38       66.82      6.22 o
  -1   5   8      199.55      182.72      8.72 o
   0   5   8      355.96      330.16     11.85 o
   1   5   8       76.68       70.65      6.71 o
   2   5   8       15.58       19.70      4.07 o
   3   5   8       27.69       32.44      6.05 o
 -10   6   8       20.15       23.06      6.01 o
  -9   6   8       55.21       51.15      7.95 o
  -8   6   8      271.07      290.14     12.78 o
  -7   6   8      569.05      581.22     22.30 o
  -6   6   8        0.86        0.48      1.60 o
  -5   6   8       56.39       59.11      4.59 o
  -4   6   8       21.10       20.33      3.28 o
  -3   6   8      122.97      128.13      5.58 o
  -2   6   8      124.76      116.96      5.50 o
  -1   6   8       21.40       14.46      5.63 o
   0   6   8      130.71      124.35      8.25 o
   1   6   8      155.84      155.91      8.40 o
   2   6   8       32.27       35.93      7.04 o
   3   6   8      142.07      154.60      8.45 o
 -10   7   8       37.10       50.02      8.05 o
  -9   7   8       45.36       26.73      6.16 o
  -8   7   8      760.66      755.17     18.13 o
  -7   7   8       79.43       87.65     11.97 o
  -6   7   8        7.52        7.84      2.16 o
  -5   7   8        1.20        2.02      1.84 o
  -4   7   8       27.47       27.44      3.28 o
  -3   7   8       92.45       93.47      5.32 o
  -2   7   8       10.41       12.62      2.65 o
  -1   7   8       13.13       12.23      2.76 o
   0   7   8        3.00        5.75      1.90 o
   1   7   8       81.20       80.03      7.06 o
   2   7   8       22.05       28.60      8.42 o
   3   7   8       44.36       46.99      6.44 o
  -9   8   8       15.71       14.68      4.88 o
  -8   8   8       64.77       66.49      5.00 o
  -7   8   8        8.84       10.98      2.48 o
  -6   8   8       52.92       53.14      4.71 o
  -5   8   8       47.09       46.50      3.60 o
  -4   8   8      129.09      126.12      4.82 o
  -3   8   8      109.22      100.88      4.46 o
  -2   8   8       33.17       29.29      5.12 o
  -1   8   8        1.28        4.13      2.69 o
   0   8   8       50.79       44.59      5.46 o
   1   8   8       79.37       83.98      4.81 o
   2   8   8      274.02      267.96     13.76 o
   3   8   8        5.53       13.50      3.03 o
  -9   9   8       39.43       38.16      4.99 o
  -8   9   8      138.18      141.50      6.34 o
  -7   9   8        8.69       13.24      2.78 o
  -6   9   8       23.99       21.42      2.57 o
  -5   9   8        2.84        4.19      1.84 o
  -4   9   8        5.61        4.32      1.73 o
  -3   9   8        1.77        3.56      1.72 o
  -2   9   8       12.45        8.89      2.54 o
  -1   9   8        9.34        9.52      2.70 o
   0   9   8        5.40        7.02      1.99 o
   1   9   8        1.70        1.52      2.03 o
   2   9   8        2.26        9.23      1.94 o
  -9  10   8      157.02      153.48     18.82 o
  -8  10   8      147.95      163.31      6.83 o
  -7  10   8       96.37       93.41      5.88 o
  -6  10   8       35.92       41.55      3.49 o
  -5  10   8       47.28       43.42      3.50 o
  -4  10   8        3.65        6.10      1.83 o
  -3  10   8       91.13       93.45      4.67 o
  -2  10   8       22.49       24.09      4.44 o
  -1  10   8       68.56       56.60      4.74 o
   0  10   8       34.18       27.91      4.63 o
   1  10   8        0.59       -0.59      1.58 o
   2  10   8      118.60      125.53      4.83 o
  -9  11   8       55.06       51.94      5.74 o
  -8  11   8       19.13       25.16      6.82 o
  -7  11   8        0.29       -1.87      1.87 o
  -6  11   8      103.01      112.96      9.53 o
  -5  11   8       55.58       55.25      3.91 o
  -4  11   8       64.97       69.40      4.42 o
  -3  11   8      198.69      200.44      9.66 o
  -2  11   8       26.11       28.78      3.65 o
  -1  11   8      141.01      144.25      7.22 o
   0  11   8       69.83       70.49      5.41 o
   1  11   8       26.42       18.19      2.79 o
   2  11   8      104.95      110.09      5.36 o
  -9  12   8      100.85      106.66      8.27 o
  -8  12   8      187.73      189.34      9.09 o
  -7  12   8        6.42        4.71      2.34 o
  -6  12   8      384.00      395.13     10.53 o
  -5  12   8        0.17        2.43      1.75 o
  -4  12   8      281.51      263.78      7.15 o
  -3  12   8        1.25        1.80      1.70 o
  -2  12   8        0.03        1.66      1.96 o
  -1  12   8        5.42        5.22      2.32 o
   0  12   8       47.63       56.90      5.64 o
   1  12   8        7.89        7.93      2.13 o
   2  12   8       38.68       33.71      3.47 o
  -8  13   8        0.00        1.50      2.71 o
  -7  13   8      129.34      127.34      6.92 o
  -6  13   8      469.89      464.34      9.81 o
  -5  13   8        4.64        5.94      2.47 o
  -4  13   8       26.84       27.07      5.00 o
  -3  13   8       10.82        8.83      2.11 o
  -2  13   8        2.95        0.90      2.61 o
  -1  13   8        3.03        2.04      2.20 o
   0  13   8       68.68       73.08      5.58 o
   1  13   8        2.34        0.44      2.70 o
   2  13   8        3.47        3.94      2.29 o
  -8  14   8       68.35       70.09      6.76 o
  -7  14   8        0.01        0.94      3.69 o
  -6  14   8       29.28       27.91      3.54 o
  -5  14   8        1.13        2.79      1.91 o
  -4  14   8      185.02      176.89      6.10 o
  -3  14   8        8.01        7.92      2.05 o
  -2  14   8        2.29        3.90      2.45 o
  -1  14   8      120.24      116.44      7.12 o
   0  14   8       32.80       30.32      4.41 o
   1  14   8       34.38       32.29      3.62 o
  -8  15   8        1.35        2.85      2.90 o
  -7  15   8      146.94      145.08      8.21 o
  -6  15   8       63.87       56.36      4.89 o
  -5  15   8      190.83      201.40      7.85 o
  -4  15   8       33.67       33.33      3.45 o
  -3  15   8       80.91       85.76      5.04 o
  -2  15   8        0.12       -0.80      2.13 o
  -1  15   8       72.31       62.50      5.37 o
   0  15   8        2.62       -1.73      1.73 o
   1  15   8      332.43      318.75      8.64 o
  -7  16   8       23.66       24.86      4.58 o
  -6  16   8      157.98      160.47      8.55 o
  -5  16   8      259.99      265.04      8.83 o
  -4  16   8        2.73        2.71      5.03 o
  -3  16   8        1.06        2.14      1.89 o
  -2  16   8        0.91        0.42      2.37 o
  -1  16   8        0.34        3.37      2.70 o
   0  16   8        5.57       -0.22      5.21 o
   1  16   8       50.23       50.84      4.32 o
  -7  17   8        1.36        3.96      2.93 o
  -6  17   8       64.04       80.60      7.39 o
  -5  17   8       41.49       45.67      4.60 o
  -4  17   8        6.96        3.98      2.45 o
  -3  17   8      100.18      101.69      6.70 o
  -2  17   8       22.75       20.77      4.75 o
  -1  17   8       60.42       61.83      5.49 o
   0  17   8       16.67       18.23      3.72 o
  -6  18   8       23.41       16.53      3.89 o
  -5  18   8      185.13      189.92      7.74 o
  -4  18   8       11.29       12.79      3.07 o
  -3  18   8       99.08      101.27      7.46 o
  -2  18   8       20.36       18.62      3.60 o
  -1  18   8       18.39       11.67      3.69 o
   0  18   8        1.16       -0.41      4.60 o
  -6  19   8        2.51       -1.02      2.31 o
  -5  19   8      205.42      207.05      8.08 o
  -4  19   8        1.62       -1.39      2.39 o
  -3  19   8      305.23      293.50      9.67 o
  -2  19   8      208.80      193.63      8.31 o
  -1  19   8       22.91       27.71      5.99 o
  -5  20   8      110.66      119.84      6.85 o
  -4  20   8        0.12       -2.26      2.26 o
  -3  20   8        0.11        3.04      2.38 o
  -2  20   8       63.81       67.97      5.86 o
  -8   1   9        2.89        7.68      3.70 o
  -7   1   9       85.63       94.62      7.37 o
  -6   1   9      113.65      114.25      6.96 o
  -5   1   9      164.50      167.19      8.39 o
  -4   1   9       30.14       35.04      4.80 o
  -3   1   9       12.67       14.76      3.53 o
  -2   1   9        2.02        3.09      2.55 o
  -1   1   9        9.91        6.41      3.03 o
   0   1   9      161.84      146.12      8.28 o
  -8   2   9        9.26        9.33      4.37 o
  -7   2   9        2.10        5.82      2.74 o
  -6   2   9      127.27      137.01      7.55 o
  -5   2   9       43.34       42.78      5.26 o
  -4   2   9       52.16       53.07      5.87 o
  -3   2   9        0.07        3.70      2.66 o
  -2   2   9        6.67        6.91      2.88 o
  -1   2   9       88.70      101.38      8.14 o
   0   2   9       12.59       22.10      4.28 o
  -8   3   9      157.12      141.67     11.14 o
  -7   3   9      257.56      259.38     16.90 o
  -6   3   9        4.15        3.04      3.62 o
  -5   3   9      146.91      128.68      7.52 o
  -4   3   9      129.53      121.87      7.32 o
  -3   3   9       10.81       12.69      3.36 o
  -2   3   9        1.89        5.09      2.76 o
  -1   3   9        0.06        3.24      2.60 o
   0   3   9        3.10        4.34      2.79 o
  -8   4   9       43.91       41.64      7.54 o
  -7   4   9        3.50        7.20      2.80 o
  -6   4   9       70.54       76.80      6.81 o
  -5   4   9       14.21       16.47      3.60 o
  -4   4   9       14.63       15.80      3.85 o
  -3   4   9        0.08        2.99      2.59 o
  -2   4   9       11.14       11.20      3.45 o
  -1   4   9       52.15       51.95      6.06 o
   0   4   9       38.99       23.51      4.27 o
  -7   5   9      141.65      144.41      7.88 o
  -6   5   9       13.50       21.12      3.76 o
  -5   5   9       11.40        8.84      3.18 o
  -4   5   9       18.94       18.07      3.83 o
  -3   5   9        1.41        1.17      4.70 o
  -2   5   9        6.56        6.27      2.91 o
  -1   5   9       95.69       90.01      7.72 o
   0   5   9        0.02        2.49      3.44 o
  -7   6   9       12.80       17.01      5.18 o
  -6   6   9        6.18        8.80      5.13 o
  -5   6   9       18.52       16.02      3.62 o
  -4   6   9       22.44       27.99      4.43 o
  -3   6   9       53.73       49.93      5.76 o
  -2   6   9        6.49        8.45      4.16 o
  -1   6   9       40.89       35.85      6.48 o
   0   6   9        1.74        6.30      2.90 o
  -7   7   9      107.02      132.77      8.19 o
  -6   7   9       55.40       58.90      6.05 o
  -5   7   9       96.23       93.78      7.61 o
  -4   7   9       81.70       87.55     12.22 o
  -3   7   9       12.13       14.58      3.75 o
  -2   7   9       89.80       81.98      7.28 o
  -1   7   9       29.73       30.83      4.93 o
  -7   8   9      113.50      124.71     12.01 o
  -6   8   9        6.11        9.00      9.76 o
  -5   8   9      131.88      137.80      7.87 o
  -4   8   9        1.20        2.63      2.44 o
  -3   8   9       54.12       52.73      7.65 o
  -2   8   9      179.73      163.73     10.04 o
  -1   8   9      125.66      113.11      8.05 o
  -7   9   9        1.95        1.87      2.73 o
  -6   9   9        1.11        4.00      2.11 o
  -5   9   9       20.82       15.98      5.53 o
  -4   9   9       37.82       49.28     11.42 o
  -3   9   9        7.72        6.24      2.93 o
  -2   9   9       36.71       29.22      4.77 o
  -1   9   9       11.75       12.58      3.67 o
  -6  10   9      173.02      185.90     13.20 o
  -5  10   9        7.23        7.08      2.47 o
  -4  10   9        1.04        2.73      2.17 o
  -3  10   9        0.01        1.52      2.48 o
  -2  10   9       32.83       36.65      5.33 o
  -1  10   9       50.26       57.73      9.71 o
  -6  11   9       72.00       78.53      5.72 o
  -5  11   9       93.44      106.49      7.27 o
  -4  11   9        1.91        2.38      2.19 o
  -3  11   9       84.77       78.94      5.79 o
  -2  11   9      141.10      135.75      6.72 o
  -5  12   9        0.36        2.61      2.03 o
  -4  12   9       10.72       11.90      2.99 o
  -3  12   9       25.51       31.01      5.49 o
  -4  13   9       21.88       22.48      3.54 o
 
